# Supplementary material for: TGFBI Production by Macrophages Contributes to an Immunosuppressive Microenvironment in Ovarian Cancer
Source: Cancer Res. 2021 Sep 24;81(22):5706–19. doi: 10.1158/0008-5472.CAN-21-0536 (PMC9397609; doi:10.1158/0008-5472.CAN-21-0536)
Supplement: Table S1 — List of antibodies used for flow cytometry [file can-21-0536_table_s1_suppst1.xlsx]

## Sheet: Antibodies list
Antibodies for human macrophage staining
Antibody	Fluorochrome	Clone	Dilution	Cat.no.	Company	RRID
CD3	FITC	HIT3a	1:40	300306	Biolegend	RRID:AB_314042
HLA-DR	BV650	L243	1:50	307650	Biolegend	RRID:AB_2563828
CD45	PerCP	2D1	1:40	368506	Biolegend	RRID:AB_2566358
CD14	BV510	M5E2	1:50	301842	Biolegend	RRID:AB_2561946
CD16	APC-Cy7	B73.1	1:50	360710	Biolegend	RRID:AB_2562953
CD163	PE	GHI/61	1:100	560933	BD Biosciences	RRID:AB_203394
CD206	PECy7	15-2	1:50	321123	Biolegend	RRID:AB_10900995
Antibodies for human FT staining
Antibody	Clone	Dilution	Cat.no.	Company	RRID
Integrin αvβ3	LM609	1:100	MAB1976	Millipore	RRID:AB_2296419
Integrin β3	B3A	1:100	MAB2023Z	Millipore	RRID:AB_94515
Antibodies for mouse tumor staining
Antibody	Dilution	Cat.no.	Company	RRID
CD45-BV785	1:100	103149	Biolegend	RRID:AB_2564590
CD11b-BV650	1:100	101239	Biolegend	RRID:AB_11125575
F4/80-PE	1:100	123110	Biolegend	RRID:AB_893486
CD206-FITC	1:100	141704	Biolegend	RRID:AB_1090116
CD3-PE-Cy7	1:50	100320	Biolegend	RRID:AB_312685
Ly6C-Percp5.5	1:50	128012	Biolegend	RRID:AB_1659241
CD4-PE	1:50	116006	Biolegend	RRID:AB_313691
MHCII-APC/CY7	1:200	107628	Biolegend	RRID:AB_2069377
CD11b-A780	1:100	47-0112-82	eBioscience	RRID:AB_1603193
CD8-APC	1:200	17-0081-83	eBioscience	RRID:AB_469336
CD19-Percp5.5	1:200	45-0193-82	eBioscience	RRID:AB_1106999
Ly6G-A700	1:200	56-5931-82	eBioscience	RRID:AB_494007
CD61-APC	1:100	104315	Biolegend	RRID:AB_2561733
CD29-FITC	1:100	102205	Biolegend	RRID:AB_312882
β-actin	46	1.43056	Mouse	A1978	Sigma
TGFBI	80	0.388889	Mouse	60007-1-Ig	Proteintech
TGFBR1	56	0.388889	Rabbit	ab31013	Abcam
TGFBR2	65	0.388889	Mouse	Sc-17799	Santa	cruz
EGFR	175	0.388889	Rabbit	4267	Cell	Signalling
p-EGFR	175	0.736111	Rabbit	2220	Cell	Signalling
ERK	42,	44	0.388889	Rabbit	9102	Cell	Signalling
p-ERK	42,44	0.388889	Mouse	9106	Cell	Signalling
Akt	60	0.388889	Rabbit	9272	Cell	Signalling
p-Akt	60	0.388889	Rabbit	9271	Cell	Signalling
p-FAK	125	0.388889	Rabbit	44-624G	Thermo	Fisher	Scientific
SMAD	60	0.388889	Rabbit	5339	Cell	Signalling
p-SMAD	60	0.388889	Rabbit	3108	Cell	Signalling
Secondary
anti-mouse
-	1.43056	Sheep	NXA931	GE	Healthcare
Secondary
anti-rabbit
-	1.43056	Donkey	NA9340V	GE	Healthcare
