# Supplementary material for: TGFBI Production by Macrophages Contributes to an Immunosuppressive Microenvironment in Ovarian Cancer
Source: Cancer Res. 2021 Sep 24;81(22):5706–19. doi: 10.1158/0008-5472.CAN-21-0536 (PMC9397609; doi:10.1158/0008-5472.CAN-21-0536)
Supplement: Table S2 — CIBERSORT results of the TGFBI high/low samples in the TCGA and ICGC datasets [file can-21-0536_table_s2_suppst2.xlsx]

## Sheet: STable1A
Supplemental Table 1A. CIBERSORT results of the TGFBI high samples (N =200) in the TCGA dataset.
Input Sample	B cells naive	B cells memory	Plasma cells	T cells CD8	T cells CD4 naive	T cells CD4 memory resting	T cells CD4 memory activated	T cells follicular helper	T cells regulatory (Tregs)	T cells gamma delta	NK cells resting	NK cells activated	Monocytes	Macrophages M0	Macrophages M1	Macrophages M2	Dendritic cells resting	Dendritic cells activated	Mast cells resting	Mast cells activated	Eosinophils	Neutrophils	P-value	Pearson Correlation	RMSE
TCGA.29.2429.01	0	0.230253	0.0144467	0	0.158359	0.102554	0	0.0342504	0	0.0804155	0.13296	0	0	0	0	0	0.0194113	0.0214682	0	0.2046	0	0.00127806	0.11	0.117039	1.06692
TCGA.61.2102.01	0.0360308	0	0	0	0	0.124852	0	0.0398778	0.0619877	0.0345664	0	0.0312672	0	0.337674	0.00496463	0.294061	0	0.00186898	0.0328497	0	0	0	0	0.226656	1.02106
TCGA.24.1434.01	0	0.0430232	0.0534498	0	0	0.118478	0	0.0512701	0.00270367	0.00991621	0	0.0588685	0.0314622	0.035196	0.0547316	0.216511	0.0033407	0.00133823	0	0.296475	0	0.0232352	0	0.377195	0.932597
TCGA.23.2641.01	0	0.102077	0.0469973	0.0231384	0	0.0634256	0	0.00249409	0	0.130389	0	0.00685264	0.0331035	0.131683	0.0796187	0.300321	0	0.0299061	0	0.025552	0	0.0244421	0	0.473316	0.880069
TCGA.25.1316.01	0	0.0328769	0.0087134	0.178914	0	0	0	0.0929957	0.0641384	0.128391	0	0.125919	0	0.0119884	0.0545337	0.148422	0.0370888	0	0.114327	0	0	0.00169175	0.02	0.174028	1.03664
TCGA.25.2042.01	0.00288563	0.0181735	0.116239	0	0	0.0825218	0	0.0416651	0	0.0939651	0	0.0621054	0.00470813	0	0.010716	0.239955	0	0.0777365	0	0.185818	0	0.0635118	0	0.216955	1.00187
TCGA.24.2293.01	0	0.100539	0.0507333	0.00473138	0.0479642	0.0492813	0	0	0	0.119162	0	0.0234124	0.035329	0.148036	0.0825791	0.291418	0	0.00848788	0.00314236	0.00532595	0	0.0298583	0	0.434861	0.899947
TCGA.13.0714.01	0	0.128519	0.0306935	0.0536117	0	0.168592	0	0.0619084	0.00980596	0.0456351	0	0.0492095	0.043177	0.079188	0.105136	0.177453	0.0188769	0	0.028194	0	0	0	0	0.254555	0.98158
TCGA.24.1550.01	0.00100089	0.00133126	0.338925	0	0	0.0003	0.0127595	0.0237155	0	0.0449683	0	0.0165077	0	0.205023	0.0272754	0.269711	0	0	0	0.0492967	0	0.0091673	0	0.719646	0.717951
TCGA.31.1953.01	0	0.00842336	0.00758299	0.0881256	0	0.013329	0.0472925	0.0130608	0	0.0454777	0	0.136572	0.024758	0.126325	0.0687549	0.379249	0.0178799	0	0	0.0227481	0	0.0004	0	0.536137	0.84336
TCGA.24.1849.01	0.0278105	0	0.139003	0.0014603	0	0.101009	0.0513221	0.0264032	0	0.176834	0	0.0312741	0.0189367	0	0.112671	0.162322	0.0009	0.0505127	0.0473347	0.00331472	0	0.0489424	0	0.446664	0.893828
TCGA.13.2066.01	0	0.0666464	0.0283917	0	0	0.0887995	0	0.0543367	0	0.0541517	0	0.0529561	0.0786894	0	0.0294047	0.234806	0	0.0307686	0	0.277868	0.00184118	0.00134013	0	0.234517	1.00177
TCGA.36.2552.01	0.00668301	0	0.171382	0.029743	0	0.0358474	0.0236627	0.048797	0.0004	0.111697	0	0.0250256	0	0.159871	0.0965999	0.255184	0.00848879	0	0	0.0115109	0	0.0151498	0	0.504385	0.863722
TCGA.24.2289.01	0.00156052	0.0227736	0.01851	0	0	0.119358	0	0.0630594	0	0.0555461	0	0.0456074	0.0756624	0	0.0170952	0.230515	0.0007	0.0390405	0	0.28882	0	0.0217811	0	0.213593	1.01312
TCGA.59.2354.01	0.0007	0.00662791	0.174201	0.0514003	0	0.0214983	0.0263051	0.0542088	0.0120658	0.097532	0	0.0148645	0	0.16131	0.0962895	0.245329	0.00779014	0	0	0.0229254	0	0.00694782	0	0.512632	0.859684
TCGA.13.1485.01	0.0552511	0	0.0175925	0	0.00116883	0.219313	0	0.0618746	0.0555233	0	0	0.0279949	0.00813935	0.2951	0.00195059	0.112944	0	0.0298337	0	0.0835241	0	0.0297895	0.01	0.182518	1.02566
TCGA.29.1768.01	0	0.107469	0.0913202	0	0	0.108857	0.00136402	0.0147801	0	0.154664	0	0.0670968	0	0.108011	0.104662	0.100293	0.0266231	0.0192543	0.0818839	0	0	0.0137204	0	0.463684	0.885353
TCGA.24.1564.01	0	0.0199913	0.0073692	0.00816695	0.00531277	0.0199964	0	0.0264245	0	0.0586052	0	0.0365483	0	0.268331	0.116635	0.321838	0.00117695	0	0	0.0906188	0	0.0189851	0	0.633388	0.776427
TCGA.04.1337.01	0	0.0463313	0.0284603	0.064484	0	0.0403706	0.0114737	0.1278	0	0.0250819	0	0.0433812	0	0.108066	0.138253	0.233015	0.0603395	0	0.0419476	0	0	0.0309953	0	0.330518	0.949227
TCGA.25.2401.01	0	0.0305024	0.0380705	0	0	0.0638861	0	0.0573665	0	0.0517553	0	0.0411192	0	0.105825	0.20503	0.310786	0.00289799	0.0126318	0	0.0420909	0	0.0380386	0	0.456456	0.891731
TCGA.61.2002.01	0	0.130732	0.0666404	0	0	0.10227	0.0757829	0.0303759	0.012481	0.0958805	0	0.0635688	0.00436175	0.0373724	0.162562	0.116446	0.0238485	0	0	0.0538475	0	0.0238294	0	0.373218	0.931783
TCGA.24.1546.01	0	0.12472	0.131964	0	0.0509714	0.121818	0	0.0165137	0	0	0	0.0582628	0.0199446	0.0163375	0.0196329	0.127664	0.17177	0.011779	0	0.103906	0	0.0247166	0	0.402477	0.914833
TCGA.24.2033.01	0.00800751	0.0171579	0	0	0	0.0899776	0	0.0924326	0.0150041	0.0590946	0.00617876	0	0	0	0.0531987	0.306057	0	0.0110917	0	0.277519	0	0.0642806	0.22	0.0802103	1.07542
TCGA.23.1116.01	0	0.0445438	0.0225994	0	0.0177052	0.0726432	0	0	0	0.00335164	0	0.0218012	0	0.279459	0.0491175	0.204746	0	0.0500601	0	0.114591	0	0.119382	0	0.388931	0.931764
TCGA.24.1842.01	0	0.0654232	0.040581	0	0.0087963	0.0458665	0.0494649	0.0822972	0	0.144454	0	0.0516837	0.001718	0.182059	0.0917352	0.138928	0.0159637	0.0184549	0	0.0543474	0	0.00822686	0	0.393249	0.920528
TCGA.24.1425.01	0	0.0823849	0.0530646	0	0	0.122056	0	0.0514293	0.00573572	0.0596944	0	0.0507541	0	0.25095	0.0700538	0.164962	0	0.00604463	0	0.054487	0	0.028383	0	0.357888	0.939147
TCGA.13.1411.01	0	0.103137	0.0456225	0	0.0218449	0.0448394	0.0800951	0	0	0.0701328	0	0.0253542	0	0.307275	0.0521785	0.196477	0	0	0	0.0105927	0	0.0424517	0	0.597998	0.807806
TCGA.25.1626.01	0.0016966	0.00915802	0.053666	0.0185264	0	0.131064	0	0.0307388	0	0.144964	0	0.0841179	0.0317325	0	0.0394427	0.102589	0.001	0.0358529	0	0.297339	0	0.0181588	0	0.428647	0.908749
TCGA.20.0987.01	0	0.115405	0.0784315	0	0	0.138133	0.0708463	0.0220712	0	0.0289431	0.0322365	0.0281373	0.0349293	0.182251	0.0783676	0.132266	0.0143891	0	0.0435936	0	0	0	0	0.336301	0.944195
TCGA.30.1861.01	0	0.0741615	0.118082	0	0	0.1862	0	0.0289398	0	0.0453659	0	0.0571987	0	0.0602187	0.0502205	0.249958	0	0.051629	0	0.0627367	0	0.0152886	0.42	0.0368087	1.06999
TCGA.04.1338.01	0	0.0272282	0.0138761	0.0332555	0	0	0.162041	0.0510507	0	0.127197	0	0.0816092	0	0	0.0801231	0.265897	0.0003	0.00985843	0	0.140708	0	0.00685303	0	0.295372	0.973806
TCGA.61.1895.01	0	0.029887	0.00962355	0	0	0.076526	0	0.0389853	0	0.083716	0	0.10921	0.019798	0.114334	0.0908262	0.120145	0.0322236	0	0	0.202457	0	0.072268	0	0.320548	0.966071
TCGA.61.2095.01	0.0170602	0.005332	0	0	0	0.140018	0.0495651	0	0.0164595	0.00542244	0	0.075849	0.0149052	0.31268	0.00830612	0.245377	0.0798208	0	0	0.0155322	0	0.0136723	0	0.382136	0.934818
TCGA.31.1959.01	0	0.0763464	0.0170471	0.0211486	0	0.0837953	0	0.052542	0	0.0798323	0	0.0335731	0.0112501	0.114766	0.0722316	0.273895	0.0101649	0.121533	0	0.00962488	0	0.0222502	0	0.463132	0.885412
TCGA.61.1737.01	0	0.0665047	0.0364039	0	0	0.158323	0	0.0356709	0	0.0540743	0	0.0231366	0	0.185749	0.112592	0.221457	0.0164514	0	0	0.0747999	0	0.0148364	0	0.332437	0.95111
TCGA.30.1867.01	0	0.0428774	0.025706	0.0214074	0	0.0360717	0	0.0431717	0	0.0276694	0	0.0148486	0	0.307159	0.070733	0.36813	0	0	0	0.0401512	0	0.00207512	0	0.628518	0.780073
TCGA.13.0768.01	0	0.0424139	0.0563871	0.0711014	0	0	0.182623	0.0530798	0	0.234984	0	0.00981757	0	0.0489282	0.0995507	0.156511	0.0174312	0.0109768	0.0104254	0.00576915	0	0	0	0.478428	0.877399
TCGA.24.1418.01	0	0.0814846	0.142995	0	0.0065704	0.161356	0.00381183	0.0417721	0.0104733	0.0855892	0	0	0	0.0147505	0.0568998	0.1482	0.00668066	0.160079	0	0.0194546	0	0.0598828	0	0.311961	0.955842
TCGA.13.0801.01	0	0.110795	0.0599849	0.0412628	0	0	0.0112612	0.0197652	0	0.0865583	0	0.0147738	0.0432504	0.132026	0.068746	0.348381	0.0150712	0.0005	0	0.0476124	0	0	0	0.567536	0.828371
TCGA.61.1919.01	0	0.0852884	0.0836343	0	0	0.0433382	0	0.017699	0.00206094	0.0572661	0	0.0365714	0	0.245446	0.10607	0.21412	0.0159205	0	0	0.065906	0	0.0266781	0	0.506916	0.861194
TCGA.09.0366.01	0	0.0366332	0	0.00342412	0	0.0166742	0	0.0430903	0	0.0166711	0	0.030513	0.295343	0	0.0187986	0.38024	0	0.0613425	0	0.0921313	0	0.0051385	0	0.364978	0.940728
TCGA.13.0919.01	0	0.0569543	0.0354541	0	0	0.159993	0	0.0456492	0	0.0228565	0.00361478	0	0	0.192386	0.110843	0.305552	0	0.00121558	0	0.0586195	0	0.00686183	0	0.253191	0.993282
TCGA.31.1956.01	0	0.0540208	0.200624	0	0	0.109827	0.0695975	0.0329063	0	0.0768569	0	0.0160118	0	0.127205	0.071989	0.195466	0	0.00375671	0.0206596	0	0	0.0210794	0	0.539922	0.848383
TCGA.25.2398.01	0	0.0795928	0.0411618	0	0.0265406	0.177621	0	0	0	0	0	0.0887053	0	0.357424	0.0722901	0.140348	0	0	0.00162953	0.014686	0	0	0	0.329491	0.961995
TCGA.30.1887.01	0	0.0645297	0.105199	0.0226839	0	0.0631593	0	0.0383154	0	0.160464	0	0.0923426	0	0.0589934	0.0855321	0.219994	0.0242556	0.00472402	0.033607	0	0	0.0262001	0	0.468499	0.88262
TCGA.57.1585.01	0	0.0856577	0.111966	0	0.0508183	0.0721281	0	0.0571383	0	0.0614022	0	0.0520545	0.0534708	0.183443	0.0396652	0.133785	0	0.00441354	0	0.0940563	0	0	0	0.44001	0.897272
TCGA.29.1705.02	0	0.0449305	0.0140641	0	0	0.0723021	0	0.0335318	0	0.117477	0	0.0242468	0.0007	0.331384	0.0730512	0.207048	0.0265249	0	0.0155275	0.02223	0	0.0170235	0	0.483523	0.875338
TCGA.29.1701.01	0	0.00492576	0.077897	0.0231418	0	0.10607	0.027567	0.0621905	0	0.166677	0	0.0138934	0.00144304	0.00463462	0.152556	0.22239	0.0177119	0.0242693	0	0.0611856	0	0.0334469	0	0.323929	0.955351
TCGA.24.1847.01	0	0.118331	0.0685396	0.0634236	0	0	0.0499955	0.090763	0	0.217835	0	0.0394049	0	0.0640701	0.0606019	0.167045	0	0.0129586	0	0.0443737	0	0.0026571	0	0.391102	0.922209
TCGA.13.0730.01	0.0367189	0	0.0053686	0.140292	0	0	0	0.0839065	0.0864769	0.0368899	0	0.0253945	0.0115277	0.277823	0.0360814	0.112114	0.0181451	0.0066217	0	0.116582	0	0.0060576	0.11	0.128923	1.05086
TCGA.25.1633.01	0.0241589	0	0.0373719	0.0688326	0	0.0743307	0.0192718	0.0711306	0	0.158965	0	0.0574885	0	0	0.148655	0.236493	0	0.0352228	0	0.0232339	0	0.0448458	0	0.386712	0.927749
TCGA.36.2530.01	0	0.113032	0.04583	0	0.0252482	0.182264	0	0	0	0	0	0.0933755	0	0.372584	0.0642643	0.0860026	0	0	0	0.0173989	0	0	0	0.292389	0.981554
TCGA.31.1946.01	0	0.0927827	0.0585263	0	0.0300344	0.0748144	0	0.0325197	0	0.0656162	0	0.0393648	0	0.17836	0.0698945	0.278294	0	0.00166023	0	0.054707	0	0.0234263	0	0.371767	0.93173
TCGA.30.1891.01	0	0.128713	0.099795	0.059282	0	0.00211332	0.00594898	0.0356385	0	0.160855	0	0.0183552	0	0.236979	0.0753031	0.112804	0.0252692	0	0.00119113	0.0131837	0	0.0245686	0	0.362301	0.937467
TCGA.61.2003.01	0	0.0219919	0.00771991	0.0355468	0	0.0533583	0	0.0236977	0	0.0752521	0	0.0457652	0.00167634	0.332833	0.0458895	0.241045	0.0865034	0	0	0.0287214	0	0	0	0.684084	0.74251
TCGA.25.2399.01	0.0106076	0.0041794	0.020961	0.0481182	0	0.0931207	0.0284717	0.0711287	0	0.0148948	0	0.140244	0.00927946	0.0771253	0.123615	0.247641	0.0334303	0.0260349	0	0.0219373	0	0.0292109	0	0.299407	0.971002
TCGA.61.2113.01	0	0.136709	0.0754912	0	0.0003	0.145218	0.0256141	0.0774459	0	0.0573268	0	0.0174022	0	0.085705	0.161721	0.11535	0.0147616	0.00762914	0	0.0587133	0	0.0205712	0	0.384281	0.924862
TCGA.24.1563.01	0	0.0755335	0.0222512	0.0194297	0	0.114384	0	0.0335426	0.00473511	0.0303008	0	0.121948	0	0.0738551	0.0272644	0.100308	0.0125059	0.0131068	0	0.299701	0	0.0511338	0	0.256785	1.00503
TCGA.13.0805.01	0	0.0578557	0.0173668	0	0	0.103466	0	0.0309197	0	0.0751	0	0.0336747	0.00653964	0.323805	0.105899	0.168885	0.0460758	0	0	0.0304133	0	0	0	0.446762	0.896423
TCGA.24.1422.01	0	0.0475024	0.0408479	0.0491825	0	0.075475	0.00950997	0.064735	0	0.0611108	0	0.183418	0	0.0877068	0.0476713	0.206334	0.0453484	0.0229355	0	0.0311546	0	0.0270685	0	0.24299	1.00121
TCGA.61.2095.02	0	0.030076	0.00934519	0.00381145	0	0.0989426	0.0211295	0.00892792	0	0.0515692	0	0.0320616	0.0825488	0.115099	0.0307181	0.214677	0.196572	0.0206123	0.0712579	0	0	0.0126504	0	0.530649	0.853562
TCGA.29.1764.01	0	0.0537629	0.0847423	0	0	0.159094	0	0.0422472	0	0.0924365	0	0.0285005	0	0.150818	0.110089	0.1616	0.0278566	0.011659	0	0.0684078	0	0.00878621	0	0.371384	0.930114
TCGA.30.1892.01	0	0.0439855	0.02291	0	0	0.105933	0	0.0725351	0	0.133302	0	0.00147443	0	0.331746	0.0316586	0.217849	0	0	0.00354022	0.013607	0	0.0214586	0	0.251689	1.00199
TCGA.24.0975.01	0	0.188375	0.109276	0	0	0.159866	0.0335949	0.0289525	0	0.0721407	0	0.0728044	0.0188691	0.108947	0.0990962	0.0806604	0.00226921	0	0	0.0251487	0	0	0	0.237977	0.99617
TCGA.31.1951.01	0	0.0503566	0.0426755	0.0056969	0	0.0721072	0.136987	0.0202743	0	0.0632555	0	0.0397748	0.00115221	0.100574	0.106308	0.221718	0.0133154	0.0274622	0	0.0687851	0.0065073	0.0230496	0	0.323413	0.951898
TCGA.24.1850.01	0	0.163856	0.0770696	0.0350762	0	0.0102627	0.0269811	0.0934331	0	0.0922789	0	0.0399737	0	0.0185318	0.114668	0.207768	0.0375351	0	0	0.0700532	0	0.012512	0	0.269412	0.977486
TCGA.23.1026.01	0	0.0273429	0.0287347	0.0320052	0	0.129886	0.0106198	0.07339	0	0.0528686	0	0.0699865	0	0.0945311	0.192719	0.164859	0.0298759	0.0187826	0	0.0502959	0	0.0241023	0	0.268396	0.989314
TCGA.30.1857.01	0	0.0626794	0.0288679	0.020472	0	0.148951	0	0.00458244	0.0300132	0.0462848	0	0.0110426	0	0.22645	0.114234	0.283227	0.0011104	0	0.0220849	0	0	0	0	0.404358	0.917471
TCGA.24.1846.01	0	0.0812306	0.0536142	0	0	0.062869	0	0.0616918	0	0.0568656	0	0.045844	0	0.293772	0.11469	0.185587	0	0	0.0438357	0	0	0	0	0.272692	0.985658
TCGA.29.1710.01	0	0.0946757	0.183261	0	0	0.0967172	0	0.029069	0.0548939	0.0873163	0	0.0670354	0	0.0708015	0.0455448	0.201297	0.0430432	0	0.0251571	0	0.0007	0.0005	0	0.547884	0.843132
TCGA.61.2009.01	0	0.018164	0.0716045	0.0428542	0	0.0861227	0.020223	0.0276026	0	0.137189	0	0.031326	0	0.081488	0.103648	0.240416	0.0584054	0.0299406	0.0119491	0.00451366	0	0.0345539	0	0.352775	0.938909
TCGA.20.1682.01	0.0243488	0.00287841	0.0648255	0.00686575	0	0.153675	0.0999054	0.061055	0	0.16787	0	0	0	0.0387828	0.0812513	0.16738	0.0251827	0.0429954	0	0.041266	0	0.0217177	0	0.286637	0.966051
TCGA.29.1705.01	0	0.0705066	0.0575434	0	0	0.138269	0	0.0189693	0	0.0250386	0	0.0308509	0	0.292954	0.0820941	0.221328	0	0	0	0.0399237	0	0.0225222	0	0.413103	0.914015
TCGA.29.2432.01	0	0.137537	0.0529891	0	0	0.100257	0	0.0318896	0	0.0349123	0	0.0362784	0.0777473	0	0.0512971	0.411704	0.00412672	0.0156959	0.015641	0	0	0.0299244	0.02	0.172907	1.0214
TCGA.25.2392.01	0	0.162611	0.068083	0	0.00773066	0.109352	0	0.0219113	0	0.0789629	0	0.034495	0.0238941	0	0.0353344	0.396238	0	0.020068	0.00580426	0.0002	0	0.0353377	0.07	0.145915	1.03322
TCGA.13.0911.01	0	0.0192993	0.0317418	0.00793997	0	0.0965956	0	0.0083463	0	0.0087207	0	0.00501863	0.0894007	0.452083	0.0191466	0.107078	0.0197845	0.116589	0	0.0182552	0	0	0	0.458605	0.896638
TCGA.24.1928.01	0	0.0528531	0.0418711	0.0106783	0	0.144062	0	0.0763979	0	0.0614634	0	0.0521628	0	0	0.152256	0.233666	0.0184999	0.0255474	0	0.103026	0	0.0275163	0	0.255969	0.987252
TCGA.24.1545.01	0	0.0307596	0.477827	0.0412503	0	0.0292678	0.0204291	0.00501191	0	0.128299	0	0.0413773	0	0	0.0519111	0.101169	0.00985141	0.0173707	0.0322302	0	0	0.0132453	0	0.684775	0.732998
TCGA.13.2071.01	0	0.105029	0.0496998	0	0	0.0481939	0	0.0267659	0.025964	0.0312617	0.00139284	0	0.00534629	0.137924	0.0259174	0.264425	0.018142	0.0703635	0	0.147529	0	0.0420456	0.01	0.177838	1.02155
TCGA.29.1698.01	0	0.0704831	0.0500785	0	0	0.178997	0	0.13715	0.00515049	0.110024	0	0.0755519	0.0230751	0.0672042	0.119199	0.0927559	0	0.0452429	0.014162	0.0109255	0	0	0	0.285214	0.974198
TCGA.24.1435.01	0	0.0462689	0.011507	0.0654068	0	0.0620121	0	0.035297	0.0210384	0.00116841	0	0.0802135	0.00371505	0.149261	0.208449	0.197268	0.0672535	0	0.0379597	0	0	0.013182	0	0.388192	0.928914
TCGA.24.2290.01	0	0.0830448	0.0400903	0	0.00687954	0.098402	0	0	0.0313653	0.0171961	0.0170524	0	0.00575459	0.126427	0.0198334	0.301501	0	0.0889058	0	0.122246	0	0.0413017	0.01	0.18268	1.01835
TCGA.24.1427.01	0	0.0879857	0.151575	0.0552411	0	0.145282	0.037528	0.0373338	0	0.124402	0	0.0369446	0.00114061	0	0.0572633	0.160175	0.00558357	0.0344979	0.0312843	0	0	0.0337637	0	0.437902	0.898096
TCGA.25.1628.01	0	0.115167	0.0980626	0.11322	0	0	0.0463647	0.0105289	0	0.222466	0	0.0200017	0	0.00465723	0.138632	0.141396	0.0247508	0.0199441	0.0371262	0	0	0.00768341	0	0.468549	0.882849
TCGA.30.1855.01	0	0.150359	0.0614982	0	0	0.0814749	0	0.0579322	0.0344055	0.0572568	0	0.0525632	0.0006	0.118327	0.092322	0.264911	0	0.0139884	0.00549893	0.00889095	0	0	0	0.386417	0.923432
TCGA.36.2538.01	0	0.0337446	0.0262762	0.0562508	0	0.0757777	0	0.020491	0.00289176	0.0791989	0	0	0	0.312384	0.0639551	0.215942	0.00876437	0	0	0.0705279	0	0.0337964	0	0.287662	0.983668
TCGA.13.1494.01	0	0.0781494	0.0677409	0	0	0.108451	0	0.0527529	0	0.0540961	0	0.0356257	0	0.302333	0.0675522	0.147366	0	0.0143233	0.0270625	0.0445468	0	0	0	0.30783	0.965427
TCGA.13.0908.01	0	0.103126	0.0822428	0	0	0.0965422	0.019784	0.0542176	0.0176564	0.0335404	0	0.0470175	0.00310355	0.12799	0.154827	0.231431	0.00778551	0.0014781	0.0192581	0	0	0	0	0.36899	0.93305
TCGA.25.1630.01	0	0.074594	0.0134391	0	0	0.0910727	0	0.00655531	0.0211903	0.0141274	0	0	0.0220756	0.191237	0.0212251	0.263282	0.0486098	0.0128611	0	0.146287	0	0.073444	0	0.434838	0.901512
TCGA.61.1733.01	0	0.115484	0.0493558	0	0	0.212942	0	0.0993881	0	0.0715571	0	0.00693292	0	0	0.0687182	0.245299	0.00386349	0.0413331	0	0.0439927	0	0.0411343	0.23	0.0788488	1.05115
TCGA.61.2097.01	0.00237348	0.03435	0	0	0	0.112414	0	0.052091	0.0101547	0.0222636	0	0.0752652	0.0279697	0.0243638	0.00818332	0.22864	0	0.060163	0	0.293094	0.00710027	0.0415738	0.01	0.184996	1.0326
TCGA.24.2254.01	0.00508867	0.0133522	0	0.00116163	0	0.0550158	0	0.0149409	0.0171038	0.0230411	0	0.00651546	0.0503369	0.229286	0.0129701	0.297353	0	0	0	0.273835	0	0	0	0.49444	0.872285
TCGA.25.2408.01	0.00935589	0.00362675	0.00654396	0.0630233	0	0.0687188	0	0.0426574	0.00275869	0.051276	0	0.0005	0	0.299488	0.06355	0.214926	0.0244824	0	0	0.0990356	0	0.0500804	0	0.277558	0.990133
TCGA.23.2077.01	0	0.0686409	0.0193205	0.0227956	0	0.0941689	0	0.0425795	0	0.0516231	0	0.0276718	0.0228639	0.0428921	0.0652621	0.448938	0.0280933	0.0102956	0	0.0274852	0	0.0273693	0.02	0.174736	1.02622
TCGA.23.1117.01	0	0.035067	0.00293084	0.0612085	0	0.0924397	0.0163445	0.140821	0	0.0332373	0	0.0596447	0	0.00375318	0.221676	0.232164	0.0477616	0.00841795	0.0288034	0	0	0.0157301	0	0.478611	0.877872
TCGA.29.1766.01	0	0.223798	0.0667937	0	0.025027	0.00268738	0	0.0282284	0.026457	0.150422	0	0.0861826	0	0.121809	0.0872296	0.0868618	0.0238767	0.017831	0	0.045165	0	0.00763209	0	0.24228	0.998951
TCGA.13.0793.01	0	0.0188279	0.0180465	0	0	0.0618818	0	0.111986	0.0386886	0.134999	0	0.0381453	0.0001	0.138162	0.10334	0.270486	0	0.0440734	0.0136255	0.00760159	0	0	0	0.287596	0.973319
TCGA.30.1856.01	0	0.042493	0.00756267	0.0616791	0	0.0713877	0.0463581	0.0775994	0	0.156357	0	0.0359979	0.0324282	0	0.135209	0.249575	0.00679616	0.0206731	0.0456699	0	0	0.0102135	0	0.395139	0.920064
TCGA.61.1998.01	0	0.055814	0.00690541	0	0	0.108229	0	0.0134257	0	0.0173046	0	0.0421429	0.011867	0.435868	0.0407605	0.221347	0.00721539	0.00449865	0.00835746	0	0	0.0262645	0	0.404933	0.931913
TCGA.25.1623.01	0	0.0572386	0.19903	0	0	0.0297306	0.0076436	0.0500066	0	0.190879	0	0.0981615	0	0.0623963	0.109304	0.0898965	0.00711711	0.0320394	0.0419493	0	0	0.024607	0	0.519274	0.854171
TCGA.61.1903.01	0.00838915	0.0318725	0.00601762	0	0	0.0447611	0	0.0567544	0.0310483	0.0843832	0	0.0281601	0	0.228461	0.111108	0.145494	0.00540742	0	0	0.149977	0	0.0681667	0	0.318385	0.964545
TCGA.24.1843.01	0	0.108789	0.179406	0.00107182	0	0.024955	0	0.0325488	0.012084	0.0628829	0	0.057177	0	0.197579	0.0493024	0.210976	0	0.00500466	0	0.0320022	0	0.026221	0	0.556143	0.834106
TCGA.13.0900.01	0	0.0741598	0.0297497	0.0187724	0	0.14317	0.0279322	0.064532	0	0.0460863	0.00786375	0	0	0.0179595	0.20987	0.172391	0.00653803	0.120996	0.0489336	0	0	0.0110451	0	0.306275	0.971491
TCGA.25.2404.01	0	0.0293772	0.0563295	0.035408	0	0.123316	0.0491862	0.0811433	0	0.0409836	0	0.0202123	0.0180833	0	0.183323	0.2201	0.0384031	0.0402915	0.0109767	0.0206008	0	0.0322649	0	0.303334	0.96475
TCGA.24.2029.01	0	0.0411959	0.0501477	0	0.0629209	0.0990795	0.0130852	0.0110045	0	0.126445	0	0.0617254	0.0372924	0.0330266	0.148905	0.173146	0.00979257	0.0141247	0	0.0601953	0	0.0579126	0	0.336472	0.950134
TCGA.61.1727.01	0	0.0720407	0.0329722	0	0.0501894	0.0600408	0.0760341	0.0884614	0	0.16823	0	0.0476583	0	0.0630976	0.0587295	0.217248	0.0291507	0.00908173	0	0.0270659	0	0	0	0.379773	0.925822
TCGA.36.1569.01	0	0.14845	0.0769853	0	0	0.157466	0	0.0598888	0	0.151229	0	0.0404394	0	0.042449	0.0795069	0.140266	0	0.0262431	0	0.0515807	0	0.0254961	0	0.38823	0.922419
TCGA.13.0761.01	0	0.0280036	0.00147679	0.0364147	0	0.0413294	0.00839867	0.0311263	0	0.0214925	0.0069362	0.027985	0	0.256791	0.0701705	0.23628	0	0.0313991	0	0.189107	0	0.0130901	0	0.411363	0.919109
TCGA.36.1580.01	0	0.0642646	0.0254675	0.0403333	0	0.0946066	0	0.0141208	0.0171338	0.0601499	0	0.0460029	0.00495552	0.281019	0.103999	0.155039	0.0332661	0.0002	0.0594273	0	0	0	0	0.409834	0.913667
TCGA.36.2537.01	0	0.0415482	0.0633424	0.0214388	0	0.119991	0.0321102	0.0639023	0	0.0565351	0	0.0239868	0.00334177	0.0163472	0.204339	0.218884	0.0393957	0.0443017	0.011547	0.00304107	0	0.0359469	0	0.301682	0.969738
TCGA.24.1930.01	0	0.0217139	0.26257	0	0.0001	0.0899247	0	0.0575263	0	0.0521172	0.0101061	0	0.0009	0.0671223	0.129513	0.241275	0	0.0109461	0	0.0392696	0	0.0168985	0	0.534373	0.846608
TCGA.29.1783.01	0	0.164305	0.0945416	0.0474981	0	0.0307248	0.0213959	0.0552925	0	0.0684336	0	0.0252927	0.0116363	0.0314412	0.0996932	0.264577	0.0250851	0.00960431	0	0.0268258	0	0.0236523	0	0.453616	0.890363
TCGA.23.1027.01	0	0.0290266	0	0.016047	0	0.144201	0	0.0442655	0.0241562	0	0.00738076	0	0.0005	0.320569	0.0298919	0.235939	0	0.0606697	0	0.0692292	0	0.0181251	0	0.283077	0.987918
TCGA.29.1695.01	0	0.0266442	0.0069681	0.00227384	0	0.0636048	0	0.0214685	0.00187331	0.0654919	0	0	0	0.299663	0.0954884	0.245526	0.0009	0	0	0.163048	0	0.00703909	0	0.696735	0.730653
TCGA.24.1551.01	0	0.0640505	0.0342764	0.0458657	0	0.0408016	0.0339608	0.0508692	0.0128062	0.0410678	0	0.0544637	0.0257849	0.346882	0.0509311	0.157836	0.00742593	0	0	0.0242948	0	0.00868356	0	0.463574	0.886338
TCGA.20.1685.01	0	0.0315557	0	0.025155	0	0.0724542	0	0.012454	0.0236198	0.115287	0	0.0266652	0.00893435	0.178883	0.110027	0.341644	0	0	0	0.0375521	0	0.015769	0	0.344491	0.951787
TCGA.29.1688.01	0	0.100977	0.00312283	0	0.0143601	0	0	0.0658441	0	0.139598	0	0.0184558	0	0.0994116	0.100636	0.360596	0	0.0282056	0	0.0362606	0	0.0325327	0	0.238428	0.999002
TCGA.29.1690.01	0	0.011879	0.00551986	0	0	0.0967353	0.0157823	0.00185458	0	0.0843926	0	0	0.14484	0.161703	0	0.325004	0.0246329	0.089997	0.00337487	0.0182467	0	0.0160378	0	0.443991	0.896542
TCGA.24.2035.01	0	0.0391794	0.0563657	0	0.00435864	0.0735551	0.013688	0.0555513	0	0.0842725	0	0.0389431	0.0318074	0	0.110807	0.297932	0.0064977	0	0.111901	0.0436448	0	0.0314974	0	0.416385	0.908238
TCGA.36.1574.01	0	0.0658855	0.0160305	0	0	0.207721	0.0355771	0.0047789	0	0.0578969	0	0.0187415	0.00292598	0.16318	0.120454	0.132755	0.0416188	0.0284482	0	0.083596	0	0.0203905	0	0.306004	0.961632
TCGA.36.2543.01	0	0.0706057	0.151116	0.0005	0	0.0911067	0.0479417	0.010915	0	0.0530499	0	0.0223456	0.0259846	0.116683	0.0917075	0.150295	0.0272413	0.0702188	0	0.0601981	0	0.0101348	0	0.201099	1.00491
TCGA.24.1463.01	0	0.0587393	0.014627	0	0.0793633	0.0871798	0.00411123	0	0	0	0.00134648	0.0379664	0	0.212818	0.13031	0.234836	0.0787844	0	0	0.0570041	0	0.00291471	0	0.454886	0.890528
TCGA.23.2645.01	0	0.0278266	0.149418	0	0	0.0881227	0	0.0669579	0	0.158979	0	0.048816	0	0	0.102631	0.249553	0	0.0288973	0.050436	0	0	0.0283622	0	0.36342	0.933662
TCGA.29.1770.01	0	0.0841873	0.0448896	0.0312824	0	0.167329	0	0.10079	0	0.0152647	0	0.0804445	0.00602684	0.131076	0.0171945	0.114028	0	0.0578236	0	0.131766	0	0.0178968	0.2	0.0877386	1.05524
TCGA.29.1710.02	0	0.0374906	0.177945	0.0180658	0	0.0859252	0.0462302	0.0256912	0	0.0417127	0	0.0283244	0.0154146	0.0829579	0.120683	0.150706	0.0444056	0.0682771	0	0.0353929	0	0.0207787	0	0.207724	1.00397
TCGA.13.1817.02	0	0.0494398	0.141528	0	0	0.0513652	0	0.0887282	0	0.185544	0	0.0681808	0	0	0.0926695	0.218534	0.00373752	0.0240576	0.0459471	0	0	0.0302678	0	0.31701	0.956901
TCGA.13.1504.01	0	0.0354695	0.009843	0.0359232	0	0.124173	0	0.0401591	0.0199577	0	0	0.0237713	0.0252454	0.0006	0.0658338	0.515429	0.0008	0.0476796	0.0138076	0	0	0.0412484	0	0.243399	0.997749
TCGA.25.1329.01	0	0.0982756	0.157788	0	0	0.0111514	0	0.0388983	0.035586	0.084998	0	0.0388886	0	0.27547	0.0190684	0.146995	0.0443348	0.0196696	0.0237848	0.00509115	0	0	0	0.192612	1.02031
TCGA.61.2000.01	0	0.100869	0	0	0.0120017	0.190269	0.0855966	0.0504653	0	0	0	0.23713	0.0223127	0.0414707	0.032702	0.118598	0.0203166	0.0276408	0	0.0321114	0.00393544	0.0245809	0	0.335988	0.960232
TCGA.36.1576.01	0.00741511	0	0.194554	0.0475291	0	0.0705961	0	0.0396202	0	0.154824	0	0.10213	0	0.0613384	0.0843112	0.195244	0.00742981	0.00316209	0.00153985	0.0178752	0	0.0124301	0	0.394097	0.922542
TCGA.13.0726.01	0	0.0542887	0.00881166	0.0233039	0	0.206503	0.00674065	0.0373892	0	0	0.124664	0.0406162	0.0307208	0	0.0829444	0.330607	0	0.0488328	0	0	0	0.00457833	0.21	0.085125	1.06291
TCGA.24.1417.01	0	0.0392368	0.0493687	0	0	0.159798	0.0251877	0.0229298	0	0.0671356	0	0.0614539	0	0.203987	0.104381	0.205541	0.0023031	0.0323015	0.0146594	0	0	0.0117167	0	0.298237	0.967922
TCGA.61.2016.01	0	0.0325458	0.0570917	0.0165531	0	0.036031	0	0.108112	0.0155655	0.123165	0	0.0709237	0.036813	0	0.0697088	0.330491	0.00370769	0.0533818	0.00755009	0.00938312	0	0.0289774	0.17	0.0937209	1.05439
TCGA.29.1693.01	0	0.0613829	0.0349812	0	0	0.137584	0.0521349	0.0545089	0	0.0510311	0	0.0538701	0.0084793	0.0902059	0.0663385	0.161678	0.0273665	0.16746	0.0128251	0	0	0.0201538	0.01	0.185828	1.01125
TCGA.13.1481.01	0	0.0143804	0.616102	0.019822	0	0.05212	0.00485389	0.0246027	0	0.0267402	0	0.0182824	0	0.0516092	0.0652196	0.0656096	0.0221173	0.00722157	0.00781973	0	0	0.00349928	0	0.700583	0.714353
TCGA.25.1320.01	0	0.165331	0.088558	0.00825125	0	0.16555	0	0.0274159	0	0	0	0.155383	0.0101961	0.105596	0.0123449	0.056588	0.0342026	0.0536887	0	0.0998783	0.00391623	0.0130998	0	0.317773	0.959683
TCGA.29.1699.01	0	0.0548156	0.102914	0	0	0.0980974	0.0554085	0.0278079	0	0.019529	0.0755291	0.00861052	0.00564695	0	0.204476	0.269586	0	0.0142783	0.0331603	0	0	0.0301415	0	0.357575	0.941029
TCGA.25.1635.01	0	0.0540737	0.0294368	0.0419891	0	0.141634	0.0174826	0.0141592	0	0.112093	0	0	0	0.0246818	0.168568	0.287581	0	0.0388774	0.0365895	0	0	0.0328348	0	0.297112	0.969475
TCGA.29.1777.01	0	0.0437504	0.156127	0	0	0.171963	0	0.0534627	0	0.0515261	0	0.0266858	0.0005	0.0758224	0.0878911	0.0738256	0.0766997	0.0500026	0	0.0964019	0.0187499	0.0166312	0	0.395093	0.917909
TCGA.30.1862.01	0	0.221396	0.15224	0.0565175	0.00224308	0.00235452	0.00775108	0.0615402	0	0.128678	0	0.0651971	0.0022632	0	0.0601634	0.134144	0	0.0323722	0	0.0625671	0.0105731	0	0	0.507577	0.860782
TCGA.29.1692.01	0	0.226869	0.0521771	0	0	0.0003	0	0.11096	0	0.186296	0	0.0609828	0	0.020658	0.126663	0.0794541	0.025498	0.0332432	0.040941	0	0	0.0359285	0	0.234525	1.00323
TCGA.29.1769.01	0	0.0547379	0.0281991	0.00439706	0	0.183452	0.0150033	0.0952085	0	0.0718438	0	0.0186783	0.0721617	0	0.0513337	0.28002	0.00505157	0.0849075	0.0136245	0	0	0.0213802	0.09	0.135957	1.02715
TCGA.24.2280.01	0	0.073778	0.20226	0.0670157	0	0.0815896	0	0.0934337	0	0	0	0.0633401	0.0187025	0	0.0288892	0.268023	0	0.0307884	0	0.0493336	0	0.0228461	0	0.375586	0.927843
TCGA.13.1408.01	0	0.111908	0.208851	0	0	0.100456	0	0.0715874	0	0.0205588	0	0.0854785	0	0.194337	0.0873882	0.0798808	0	0.0205186	0.0190362	0	0	0	0	0.514289	0.857749
TCGA.04.1369.01	0	0.0914	0.0326368	0	0	0.0364024	0	0.0481129	0.0232852	0.118488	0	0.04003	0	0.0754576	0.0787239	0.328101	0	0.0539786	0	0.0351528	0	0.0382308	0	0.268799	0.979579
TCGA.13.0924.01	0	0.0502735	0.0930227	0	0	0.126057	0.0463017	0.0508539	0	0.1031	0	0.0189891	0.0426961	0.0767922	0.165376	0.105816	0	0.0161146	0	0.0754293	0	0.0291775	0	0.282915	0.973365
TCGA.61.1917.01	0	0.0701284	0.0347197	0.0101913	0	0.0753868	0.0350103	0.0200976	0.013971	0.0753969	0	0.0462078	0.0324399	0.112302	0.125758	0.285707	0.0123641	0	0	0.0345168	0	0.0158018	0	0.365402	0.934834
TCGA.24.2267.01	0	0.0819877	0.359043	0	0.00102021	0	0.0125876	0.065401	0	0.0905608	0	0	0	0.111271	0.0819857	0.164255	0	0.00674697	0	0.0251404	0	0	0	0.583954	0.812796
TCGA.25.1326.01	0	0.0313438	0.12524	0.0337722	0	0.107076	0	0.030106	0	0.0475829	0	0.0537718	0.00163613	0.0767699	0.0840176	0.270308	0.0193695	0.0229572	0	0.0678372	0	0.0282115	0	0.350632	0.939373
TCGA.61.2094.01	0	0.0417658	0.351943	0.0659583	0	0	0.0141457	0.0815468	0	0.0782919	0	0.0269616	0	0.126885	0.0737998	0.117086	0	0.001	0	0.0206391	0	0	0	0.666494	0.759896
TCGA.13.1507.01	0	0.143456	0.118936	0	0	0.0441183	0.135571	0.0525858	0	0.0842836	0	0.087385	0.0164163	0.0596282	0.0992545	0.0770605	0.0253386	0.0158345	0.0286279	0	0	0.0115046	0	0.451597	0.891312
TCGA.30.1718.01	0	0.0647434	0.0943576	0	0	0.204522	0	0.0605605	0	0.110905	0	0.00339714	0	0	0.082568	0.187696	0	0.119588	0	0.0405944	0	0.0310676	0	0.234549	0.989711
TCGA.13.2059.01	0	0.0733237	0.238114	0.0143867	0	0.103294	0	0.108497	0	0.0284226	0	0.0810393	0.0312199	0	0.00726234	0.214636	0	0.0587413	0.0276044	0	0.0134586	0	0	0.412851	0.910675
TCGA.61.2610.02	0	0.209547	0.0499593	0	0	0	0.0008	0.112081	0	0.225812	0	0.0496507	0	0.0246558	0.113405	0.0834562	0.0136139	0.0377174	0.0616193	0	0	0.017652	0	0.219187	1.00925
TCGA.29.2427.01	0	0.105412	0.0607818	0.0239486	0	0.0794561	0	0.0705196	0	0.201257	0	0.0586411	0	0.0383455	0.126135	0.209279	0	0	0.022112	0	0	0.00411204	0	0.399829	0.919162
TCGA.24.0970.01	0	0.166469	0	0	0	0.0885846	0	0.0734808	0.0667155	0	0	0.0954327	0.0158921	0.205694	0.0105505	0.177664	0	0.054173	0.0312629	0	0	0.0140805	0.13	0.103865	1.05085
TCGA.42.2593.01	0	0.0890803	0.346674	0	0	0.0416375	0.00824384	0.0497299	0.0046306	0.0907406	0	0	0	0.0985484	0.0665182	0.158871	0	0.0102732	0	0.0289258	0	0.00612692	0	0.576084	0.818761
TCGA.20.0991.01	0	0.0953278	0.106934	0	0.00658644	0.0008	0.0952478	0.00629513	0	0.143754	0	0.0926394	0	0.169633	0.108099	0.108047	0.0178043	0	0.0281177	0	0	0.0207494	0	0.482383	0.87509
TCGA.13.1483.01	0	0.0645703	0.0407955	0.00212326	0	0.142472	0	0.0290067	0.0178115	0.0131538	0	0.0232925	0	0.234293	0.0390871	0.180724	0.00498699	0.140964	0	0.0519015	0	0.0148184	0	0.228756	1.0011
TCGA.29.1694.01	0	0.0599702	0.0360269	0	0	0.187205	0	0.0811523	0	0.0432264	0.00548013	0	0.0241279	0.0653488	0.124261	0.20239	0.00108078	0.058617	0.0530247	0.0268095	0	0.0312566	0.1	0.132126	1.0315
TCGA.61.2008.01	0	0.0728457	0.248809	0.0461944	0	0.089509	0	0.0436453	0	0.0180158	0	0.0675125	0.0129047	0	0.03811	0.167501	0	0.0350974	0	0.157462	0	0.00239309	0	0.443867	0.89573
TCGA.29.1707.01	0	0.0443566	0.00203273	0	0	0.0138457	0	0.0299467	0.0141794	0.0853333	0.0105031	0	0	0.270836	0.056079	0.234044	0	0.0215852	0	0.151012	0	0.066247	0	0.320387	0.969618
TCGA.36.2549.01	0	0.0722059	0.434415	0	0.0002	0.0370149	0	0.0128213	0	0.0870438	0	0.0343194	0	0.128708	0.053313	0.118154	0.0108222	0	0	0.0109662	0	0	0	0.697386	0.725151
TCGA.36.1568.01	0	0.0890894	0.0703428	0.0416344	0	0.0897179	0	0.023274	0.0147438	0.0391398	0	0.0654603	0.001	0.218561	0.0793448	0.221105	0.0159561	0	0.0306507	0	0	0	0	0.426673	0.904156
TCGA.13.1512.01	0	0.137326	0.0676217	0.00150913	0.0656218	0	0.0100321	0.00564146	0.0286098	0.0662535	0	0.00251687	0	0.253551	0.111525	0.198156	0.0176964	0.00571018	0.0280936	0.0001	0	0.0001	0	0.357008	0.941448
TCGA.24.2261.01	0	0.102121	0.0832246	0.0361478	0	0.0227245	0.034188	0.101584	0	0.190606	0	0.0123986	0	0	0.0954504	0.217225	0.00859349	0.0251666	0	0.0437902	0	0.0267804	0	0.352114	0.939157
TCGA.13.1405.01	0	0.0236839	0.104718	0.0777996	0	0.143671	0.0526094	0.0512144	0	0.15567	0	0.0257118	0	0.0574294	0.16279	0.102444	0.00141503	0.0135392	0	0.0201869	0	0.00711802	0	0.215729	1.01283
TCGA.59.2351.01	0	0.0550599	0.427773	0	0	0.0489715	0	0.0271423	0.00335882	0.0871969	0	0.0460123	0	0.116937	0.0566286	0.118273	0	0	0	0.012647	0	0	0	0.684741	0.736963
TCGA.29.1711.01	0	0.0419713	0.0275461	0.0433539	0	0.0894252	0.0123341	0.111321	0	0.132443	0	0.0757368	0	0.069994	0.130346	0.201299	0	0.0193344	0	0.0316949	0	0.0131991	0	0.330504	0.95471
TCGA.09.2044.01	0	0.0808037	0.0315429	0	0	0.0102982	0	0.0429024	0.0346042	0.124687	0	0.0256058	0	0.118599	0.0884752	0.283065	0	0.0661972	0	0.0437424	0	0.0494773	0	0.285036	0.973355
TCGA.30.1860.01	0	0.0192127	0.234226	0	0	0.0582475	0.0489659	0.0851166	0	0.129865	0	0.0676838	0	0.0291424	0.14054	0.10177	0.0148693	0.0163182	0	0.0404904	0.00683387	0.00671859	0	0.498872	0.865864
TCGA.23.2647.01	0	0.046376	0.0445237	0	0	0.0992713	0	0.0955892	0	0.0843298	0	0.0222599	0	0.146925	0.0188947	0.157234	0	0.116703	0	0.125883	0	0.0420102	0.16	0.0987738	1.04837
TCGA.24.2298.01	0	0.0494512	0.0375298	0	0	0.085276	0	0.0997188	0	0.0879316	0	0.0196955	0	0.103826	0.0313429	0.23504	0	0.0912867	0	0.125799	0	0.0331033	0.18	0.09077	1.051
TCGA.13.0886.01	0	0.115366	0.0542185	0	0	0.0552269	0	0.0689048	0.0257081	0.0962394	0	0.0246845	0	0.209556	0.125283	0.167132	0.0176764	0.00612459	0.033879	0	0	0	0	0.422067	0.906309
TCGA.09.1668.01	0	0.00684652	0.0270017	0	0	0.171474	0.0341474	0.048374	0	0.0174201	0	0.0355476	0	0.279508	0.14002	0.0778153	0	0.0186307	0	0.121906	0	0.0213093	0	0.338123	0.955463
TCGA.23.2084.01	0	0.0489425	0	0	0	0.182086	0	0.0566254	0	0.0229115	0.00378744	0.00799839	0.142164	0	0.0426728	0.361288	0	0.0546145	0	0.0542403	0	0.0226694	0	0.216865	0.999843
TCGA.13.0890.01	0.0230793	0	0.309372	0	0	0.0535514	0.0002	0.0425488	0.00809023	0.060938	0	0.0384053	0	0.102471	0.115619	0.176583	0.0399985	0.00781084	0	0.00868732	0	0.0126182	0	0.539747	0.842253
TCGA.04.1530.01	0	0.0337818	0.0321007	0	0	0.141509	0.00833535	0.061602	0	0.0676163	0	0.0112032	0	0.386574	0.0939922	0.0987383	0.0160051	0.0106834	0	0.0340064	0	0.00385288	0	0.404769	0.921389
TCGA.29.1785.01	0	0.113921	0.0409331	0	0.0381469	0	0.0494419	0.0897436	0.00683762	0.174275	0	0.0748539	0	0	0.113767	0.201545	0.0151514	0.0220305	0.0247417	0	0	0.0346107	0	0.358005	0.938402
TCGA.24.1562.01	0	0.0793166	0.02849	0	0	0.0774158	0	0.06239	0.0622609	0.11304	0	0.0213706	0	0.329201	0.0456768	0.094524	0.0113273	0	0	0.074987	0	0	0	0.36072	0.940357
TCGA.31.1944.01	0	0.122728	0.161583	0.00636186	0	0.0814063	0	0.039157	0	0.0983029	0	0.101488	0.0056755	0.041635	0.0904353	0.183061	0.0187742	0	0.0255461	0	0	0.023846	0	0.365566	0.934851
TCGA.09.1675.01	0.0025325	0.0526809	0	0	0	0.279437	0	0.0714927	0.00618025	0.0610475	0.0490376	0	0.0136413	0.147432	0.0444309	0.209042	0	0.0556769	0	0.00736909	0	0	0.11	0.114686	1.04633
TCGA.13.0766.01	0.0234816	0.0461117	0	0	0	0	0	0.14497	0.0283542	0.0076695	0	0.0679595	0.0432421	0	0.114931	0.282923	0	0.170397	0.047679	0	0	0.0222822	0	0.273553	0.97898
TCGA.61.1725.01	0	0.0945734	0.0624652	0.00106605	0	0.121847	0	0.0927978	0	0.0992834	0	0.0612106	0	0	0.0955088	0.240331	0.0217952	0.0413435	0	0.0178897	0	0.0498883	0	0.347697	0.940621
TCGA.36.1578.01	0	0.125718	0.0953514	0.00447782	0	0.0476867	0	0.0924215	0.00320988	0.13509	0	0.0447318	0	0.137087	0.0744663	0.145917	0	0.0198902	0	0.0562267	0	0.0177258	0	0.330496	0.949588
TCGA.13.0804.01	0	0.0921239	0	0	0	0.17289	0	0.0788437	0	0.0202734	0.0276013	0.0611334	0.0363542	0	0.0661981	0.358153	0.00432941	0.0243438	0	0.0577557	0	0	0.22	0.0830029	1.0574
TCGA.24.2023.01	0	0.0363564	0.0432664	0.0241153	0	0.086315	0.0421367	0.0865138	0	0.0551997	0	0.107318	0	0	0.0948015	0.193193	0.0338421	0.0547149	0	0.102999	0	0.0392291	0	0.20956	1.00721
TCGA.25.1877.01	0	0.116563	0.157277	0.0227981	0	0	0.0526677	0.0727816	0	0.195145	0	0.0504515	0	0.0679184	0.0498886	0.181302	0.0001	0.001385	0	0.0236749	0	0.00801887	0	0.437857	0.8985
TCGA.13.0897.01	0	0.0932736	0.0305848	0	0	0.158738	0.0196691	0.081711	0	0	0	0.100361	0.0080733	0.136426	0.134639	0.112176	0.0148158	0.01793	0.0916019	0	0	0	0	0.374232	0.928464
TCGA.24.2030.01	0	0.156249	0.0770443	0.0386929	0	0	0	0.128996	0.0233179	0.0475553	0	0.00913781	0	0.15462	0.0317746	0.249508	0.0375401	0.0284	0	0.0171631	0	0	0.32	0.0622062	1.06679
TCGA.13.0757.01	0	0.0527406	0.172008	0.00648859	0	0.0264799	0.0109341	0.0615186	0	0.153534	0	0.00905631	0.0199368	0.0195611	0.0718497	0.206119	0	0.169633	0.00473497	0	0	0.0154055	0	0.209009	1.00572
TCGA.24.0980.01	0	0.0785798	0.0434843	0	0	0.135866	0.0356365	0.0792462	0	0.0319815	0.0163993	0.0265181	0	0.297786	0.132553	0.0457697	0	0.0323923	0.0394005	0	0	0.00438662	0.01	0.18243	1.02464
TCGA.13.0723.01	0	0.106181	0.132999	0.0602803	0	0	0.0429713	0.0818099	0	0.1233	0	0.0594324	0	0.103307	0.11371	0.0731498	0	0.00999944	0	0.0814553	0	0.0114054	0	0.458563	0.88782
TCGA.23.1023.01	0	0.0359043	0.0518611	0	0	0.168624	0.0324027	0.0767704	0	0.0856489	0	0	0	0.189428	0.138444	0.0692619	0.0316308	0.0335145	0.00232951	0.0620313	0	0.0221482	0	0.266173	0.980691
TCGA.09.1667.01	0	0.0761157	0.0488474	0	0	0.16625	0.0204797	0.0512398	0	0.100441	0	0.0674523	0	0.211991	0.108626	0.102574	0.00550923	0.00753277	0	0.0329409	0	0	0	0.319721	0.957984
TCGA.25.1313.01	0	0.171551	0.0466017	0	0.0299982	0.128105	0	0.051155	0	0.0127301	0	0.0456073	0.0649715	0	0.0334357	0.313947	0.0139776	0.033459	0	0.0324417	0	0.0220192	0.03	0.168328	1.01692
TCGA.25.2391.01	0.0206272	0.0007	0	0.0295933	0	0.0933662	0	0.0855605	0.0291414	0.0477222	0	0.0430205	0.0155087	0	0.0208409	0.292572	0	0.125844	0	0.0952977	0	0.100177	0.06	0.154271	1.02715
TCGA.13.0901.01	0	0.101519	0.0460364	0	0	0.126535	0	0.126161	0	0.034184	0	0.0294286	0.0486916	0.0338184	0.0298357	0.221502	0	0.192476	0	0.00981346	0	0	0.12	0.109293	1.04022
TCGA.57.1994.01	0	0.119823	0.0960252	0.0661514	0	0	0	0.0842384	0.0315731	0.159412	0	0.070424	0	0.111009	0.0663013	0.15389	0	0.0113802	0	0.0293053	0	0.0005	0	0.419733	0.907926
TCGA.13.1501.01	0	0.109842	0.12383	0	0	0.163424	0	0.0348983	0.0428627	0.0710679	0	0	0	0.123888	0.0267838	0.172423	0.0164971	0.109956	0	0.00452705	0	0	0.07	0.140766	1.02896

## Sheet: STable1B
Supplemental Table 1B. CIBERSORT results of the TGFBI low samples (N =200) in the TCGA dataset.
Input Sample	B cells naive	B cells memory	Plasma cells	T cells CD8	T cells CD4 naive	T cells CD4 memory resting	T cells CD4 memory activated	T cells follicular helper	T cells regulatory (Tregs)	T cells gamma delta	NK cells resting	NK cells activated	Monocytes	Macrophages M0	Macrophages M1	Macrophages M2	Dendritic cells resting	Dendritic cells activated	Mast cells resting	Mast cells activated	Eosinophils	Neutrophils	P-value	Pearson Correlation	RMSE
TCGA.24.1413.01	0	0.089004	0.043989	0	0.0103724	0.196825	0	0.0310161	0.0685533	0	0.0305811	0.0391333	0.0542452	0.181181	0.0335624	0.0772446	0	0.0852047	0.0380693	0	0	0.0210183	0.08	0.133283	1.02834
TCGA.61.2017.01	0	0.0329097	0	0	0	0.100326	0	0.0932506	0.0463718	0.0889148	0	0.050978	0	0.0327367	0.00980609	0.256775	0.0906849	0.00893022	0	0.125277	0	0.0630384	0.06	0.140354	1.03276
TCGA.13.1506.01	0	0.10969	0.110192	0	0	0.0946744	0.0444675	0.0161685	0.0113782	0.0876581	0	0.0262618	0.0225545	0.0261726	0.0089735	0.0996355	0	0.173361	0	0.119489	0	0.0493241	0.02	0.184478	1.00948
TCGA.09.1674.01	0	0.124764	0.0292241	0.00554107	0	0.0137122	0	0.233723	0	0	0	0.136958	0.0636902	0.172308	0.0165691	0	0.040186	0.0686299	0.0926468	0	0.00204754	0	0.82	-0.0195	1.09228
TCGA.13.0921.01	0	0.00194262	0.0310988	0	0	0.178456	0	0.0822544	0.0783172	0.127327	0	0.0213394	0	0.217598	0.0467518	0.174652	0	0.0222476	0.018015	0	0	0	0.04	0.161045	1.03061
TCGA.23.1120.01	0	0.0644252	0.005664	0.0336203	0	0.0231629	0.070662	0.062027	0.0673484	0.0307849	0.00322052	0.0176344	0.00682612	0.25256	0.187211	0.137658	0.00898441	0.0068343	0.0213766	0	0	0	0	0.418057	0.911509
TCGA.24.1852.02	0	0.0768514	0.0442898	0	0	0.0678033	0	0.0748231	0	0.0431525	0	0.0139937	0	0.0191046	0.073313	0.330405	0.00385237	0.106162	0	0.10558	0	0.040669	0.1	0.101029	1.04954
TCGA.36.1577.01	0	0.0309452	0.0201311	0.0917552	0	0.11198	0	0.0566366	0.0974213	0	0	0.0308639	0.038167	0.221383	0	0.12781	0	0.0491399	0	0.0811847	0	0.0425814	0.1	0.0932982	1.05595
TCGA.29.2431.01	0	0.0775398	0.057243	0	0	0.0369877	0	0.0651262	0.0275296	0.0551871	0	0.0207528	0	0	0.0923061	0.372083	0.0124664	0.0945491	0	0.0632206	0	0.0250088	0.07	0.103169	1.05148
TCGA.13.0889.01	0	0.0116708	0.399439	0.100042	0.00807833	0	0.11775	0.0104378	0	0.0718076	0	0.01725	0	0.0228833	0.077633	0.12627	0.0122438	0.00569032	0	0.0093347	0	0.00946974	0	0.599884	0.802855
TCGA.04.1356.01	0	0.131242	0.0252497	0.0002	0	0.102033	0	0.0205341	0.0399541	0.0750865	0	0	0	0.341858	0.0485064	0.0432115	0	0.00108176	0	0.171039	0	0	0	0.249726	1.001
TCGA.23.1124.01	0.0009	0.0224839	0	0	0	0.255225	0	0.0201099	0.032525	0	0.0805801	0.0085919	0	0.31138	0.0942948	0.0496265	0	0.070685	0	0.0535609	0	0	0	0.231886	1.00817
TCGA.04.1638.01	0.0225563	0.0471709	0.00601649	0	0	0.168766	0.0115159	0.159512	0.022766	0.0582606	0.127878	0	0	0.0363622	0.0489833	0.0459174	0.128163	0.0414921	0	0.052959	0	0.0216796	0.4	0.0334184	1.07572
TCGA.61.1734.01	0	0.0445518	0.00422812	0	0	0.166409	0.0059342	0.0507185	0.025302	0.023468	0.0134745	0	0.00197009	0.316023	0.0915898	0.18914	0	0.00976215	0	0.048238	0	0.00919124	0	0.361034	0.943054
TCGA.23.1029.01	0.0433391	0.0312164	0	0	0	0.149388	0	0.0675177	0.0721897	0	0	0.0719595	0.0361651	0	0.0417689	0.290826	0	0.148679	0	0.0128295	0	0.0341209	0	0.202478	1.00473
TCGA.25.1323.01	0	0.0629589	0.0123415	0	0	0.079861	0	0.0765967	0.00803251	0.0417683	0	0.109829	0.0150068	0.0736435	0.0199307	0.228434	0.0112978	0.0758259	0	0.162752	0	0.0217221	0.07	0.121578	1.04942
TCGA.61.2110.01	0	0.127317	0.0241702	0	0	0.301713	0	0.056317	0.0524839	0	0.101909	0.00679882	0.0647836	0.0872703	0.0100367	0.131481	0	0.0101958	0	0.0255233	0	0	0.19	0.0616611	1.06461
TCGA.24.1426.01	0	0.138211	0.00128528	0.0499857	0	0	0	0.117461	0.103805	0	0	0.0149583	0.0609788	0	0	0.354929	0.00780805	0.11187	0	0.010877	0	0.0278315	0.24	0.0506298	1.06604
TCGA.24.1565.01	0	0.0594598	0.006409	0	0	0.141009	0	0.0308687	0.0820315	0.0955117	0.0211413	0.00420006	0	0	0.0262318	0.401124	0.0125256	0.057404	0.0200751	0	0	0.042009	0.04	0.163365	1.02245
TCGA.13.0797.01	0	0.0972017	0.0780345	0.0499543	0	0.132005	0	0.106338	0.0224658	0.0393176	0	0.0550683	0.00825105	0	0.106565	0.21791	0.00597386	0.0373281	0	0.0207019	0	0.0228858	0	0.271621	0.975171
TCGA.23.1809.01	0	0.0522516	0.0859619	0	0	0	0.00100064	0.0659826	0	0.168937	0	0	0	0.37324	0.0586272	0.0688152	0	0.0519775	0	0.0732056	0	0	0	0.227468	1.01459
TCGA.25.1317.01	0	0.0489411	0.326096	0.0001	0	0.0611433	0	0.0661401	0.0101413	0	0	0.0463028	0	0.0961532	0.100039	0.177365	0.00786682	0.0190846	0	0.014508	0	0.0260786	0	0.40116	0.920921
TCGA.61.1728.01	0	0.0807865	0.0188702	0	0	0.0703195	0	0.0617704	0.0117045	0.0451153	0	0.0157648	0	0.275561	0.0162114	0.211335	0	0.0467449	0	0.144666	0	0.00115095	0	0.25709	0.995141
TCGA.24.1549.01	0	0.0514419	0.0976425	0	0	0.0597631	0.112163	0.0593193	0	0.084993	0	0.0702608	0	0.170047	0.130921	0.118591	0.0267374	0.0009	0.016374	0	0.0009	0	0	0.277043	0.975495
TCGA.24.2027.01	0	0.0391844	0.0136096	0.0179236	0	0.0760519	0	0.137574	0.0465361	0	0	0.0859467	0.0231576	0.0838296	0.062891	0.283493	0.0167738	0.0966916	0.0163362	0	0	0	0.11	0.0914302	1.05328
TCGA.36.2551.01	0	0.115999	0.138812	0	0.00138949	0.0194026	0	0.055268	0	0.161547	0	0	0	0.191321	0.123715	0.108148	0	0.0313344	0.0446964	0	0	0.00836789	0	0.406644	0.914442
TCGA.25.1312.01	0	0.0470775	0.0371782	0.0378077	0	0.101425	0	0.0527118	0.042971	0.00649811	0	0.130103	0.0174267	0	0.024325	0.239111	0.0290712	0.0706486	0	0.124037	0	0.0396079	0.06	0.141175	1.0356
TCGA.61.2611.02	0	0.130625	0.0658872	0	0.0108688	0.167778	0	0.0623659	0	0.0500826	0.0117198	0	0.0181172	0.0275529	0.0149282	0.27403	0	0.136251	0	0.029793	0	0	0.18	0.0666383	1.05552
TCGA.25.1627.01	0	0.136572	0.0667629	0	0	0.155873	0	0.0572945	0	0.0415286	0	0.0557055	0.0126987	0.0827272	0.0196776	0.201262	0.032001	0.028116	0	0.0907946	0	0.0189869	0	0.221444	0.993914
TCGA.13.1819.01	0	0.0527106	0.152223	0	0	0.0714305	0.00306522	0.0742422	0	0.139265	0	0.00376597	0	0.158812	0.124359	0.135227	0	0.0453238	0.0395757	0	0	0	0	0.383481	0.924905
TCGA.30.1866.01	0	0.131463	0.015404	0.0348732	0	0	0.0158616	0.147302	0	0.16563	0	0.0879276	0.00815415	0.0386184	0.129106	0.111351	0.0304926	0	0.0838158	0	0	0	0.15	0.083651	1.06811
TCGA.13.1412.01	0	0.133627	0.0594821	0.00772067	0	0.181454	0	0.0161109	0.0734812	0.0453106	0	0.0134835	0	0.369717	0.0337537	0.0207525	0	0.0406834	0.00102103	0.0034021	0	0	0	0.367201	0.938183
TCGA.25.1631.01	0	0.0644141	0.060187	0	0	0.145347	0	0.0911356	0	0.104986	0	0.0146933	0	0.0962915	0.0145213	0.276638	0.0108861	0.0520961	0	0.0338504	0	0.0349526	0.07	0.110839	1.04033
TCGA.24.1558.01	0	0.0917665	0.0136293	0	0	0.108108	0	0.0620206	0.083922	0.0003	0	0.0806737	0	0.388567	0.0233055	0.111913	0	0.00787214	0	0.0279394	0	0	0	0.371451	0.939851
TCGA.30.1714.01	0.0349842	0.0429752	0	0	0	0.23274	0	0.111442	0.0129778	0.0206556	0.0222771	0.0143572	0.0514503	0.0620676	0.00299319	0.247286	0.0273682	0.0502916	0	0.0661346	0	0	0.08	0.102025	1.04218
TCGA.13.0720.01	0	0.128692	0.0746218	0	0	0.106315	0	0.11787	0.0174217	0.097049	0	0.00140121	0.0295389	0.194218	0.0355291	0.0576139	0	0.0946746	0	0.0428509	0	0.00220406	0.05	0.148854	1.02607
TCGA.24.1431.01	0	0.0627836	0	0.0211378	0	0.141899	0	0.0912254	0.0232712	0.0200338	0	0.0453868	0.0180628	0	0.0390283	0.285176	0.0500541	0.00815279	0	0.166134	0	0.0276543	0.05	0.150162	1.02727
TCGA.04.1517.01	0	0.095487	0.0371784	0	0	0.189888	0	0.0552245	0.0044472	0	0	0.0410434	0.0765422	0	0.0186687	0.307496	0.0356939	0.0560152	0	0.0636386	0	0.0186775	0.43	0.0255802	1.06902
TCGA.20.0996.01	0	0.0653338	0.0172887	0	0	0.0890436	0	0.0638509	0.125179	0.0625305	0	0.0295117	0	0.214309	0.00788555	0.228091	0	0.0435541	0.053422	0	0	0	0.02	0.182984	1.01582
TCGA.04.1655.01	0	0.0969269	0.0242745	0	0	0.223044	0	0.0593769	0	0.141691	0.0155533	0	0.0203877	0.00489303	0.0142828	0.200272	0.0883302	0.0554636	0	0.0542787	0	0.00122602	0.26	0.0434167	1.06397
TCGA.13.0792.01	0	0.0254761	0.0161006	0.00418586	0	0.0194838	0.0613223	0.125507	0	0.0891891	0	0.102904	0.043507	0.19827	0.113565	0.129005	0.0125335	0.0202263	0	0.0387238	0	0	0	0.399542	0.919564
TCGA.24.1556.01	0	0.0842095	0.0307571	0.0414815	0	0.069406	0	0.0942558	0.0231508	0	0	0.0552307	0.0159923	0.045056	0.193331	0.27228	0	0.0197619	0	0.0392579	0	0.0158293	0	0.230518	1.00592
TCGA.61.1910.01	0.00974206	0	0.00938664	0	0	0.156	0	0.100538	0.0292535	0.0914371	0	0.0133151	0	0.153635	0.0379456	0.143721	0.0183939	0.0188161	0	0.203141	0	0.0146747	0.02	0.170761	1.02692
TCGA.23.1114.01	0.02668	0	0.0113211	0	0	0.151856	0	0.12124	0.0466735	0.0475906	0	0.0128506	0.0145959	0.329554	0.0150564	0.0603856	0.0156238	0.0486981	0	0.0978741	0	0	0.16	0.0740679	1.07808
TCGA.04.1336.01	0	0.0761286	0.00543533	0	0	0	0	0.0292882	0.0811614	0.0505354	0	0.0436166	0	0.429298	0.0451746	0.22468	0	0	0.0146817	0	0	0	0	0.326163	0.977032
TCGA.04.1536.01	0	0.0508135	0.00496092	0	0	0.133999	0	0.115214	0.0361066	0	0	0.0212095	0.0746893	0	0.0198926	0.309088	0.0008	0.0459709	0	0.186518	0	0.0007	0.14	0.0887391	1.05331
TCGA.04.1648.01	0	0.0883085	0.030615	0	0.0136896	0.13336	0	0.0310351	0	0.0773789	0.0416559	0	0	0	0.0794532	0.299945	0.0427514	0.0197003	0	0.100131	0	0.0419768	0.36	0.0357924	1.07017
TCGA.24.1845.01	0	0.0613933	0	0	0	0.0531859	0	0.0604031	0.0313258	0.0138407	0.00631047	0.0202221	0.0265493	0.24113	0.110734	0.284514	0	0.0170954	0	0.0582618	0	0.0150338	0	0.249044	1.00211
TCGA.24.2297.01	0	0.104911	0.0510859	0.0312763	0	0.205274	0	0.0366104	0.0458902	0.0242648	0	0	0.075286	0.0460707	0.0579843	0.172102	0	0.0680689	0	0.0811754	0	0	0.2	0.0605256	1.05392
TCGA.13.0883.01	0	0.0593106	0.00108345	0	0	0.119167	0	0.122511	0.048354	0.00933871	0	0.0643082	0.0171465	0.035323	0.0704426	0.301755	0.0500036	0.0223509	0	0.047578	0	0.0313278	0.18	0.0672839	1.0599
TCGA.61.1906.01	0.0112659	0.018939	0	0.00221439	0	0.100594	0	0.114563	0	0.113408	0	0.00508168	0	0	0.0835864	0.203369	0.0420939	0.110665	0	0.0826936	0	0.111526	0	0.211885	1.00254
TCGA.13.1496.01	0	0.0928697	0.143988	0.0201159	0	0.0105198	0.0373844	0.0867838	0.0008	0.0871721	0.0110172	0.00869587	0	0.0740044	0.212431	0.152385	0	0.00919852	0.0324079	0	0	0.0202392	0	0.431554	0.903504
TCGA.13.0764.01	0	0.10194	0.0550176	0.0866565	0	0	0	0.0960836	0.0856479	0.0327484	0.0112193	0.148758	0.0154218	0.0924859	0.10813	0.095852	0	0.0355514	0.0344867	0	0	0	0	0.322586	0.95929
TCGA.13.0803.01	0	0.0686903	0.0224427	0	0	0.119984	0	0.0558204	0.0890129	0.0540017	0	0.0439799	0	0.296815	0.0912099	0.0893987	0	0.0525891	0	0.016055	0	0	0	0.292176	0.973752
TCGA.24.1423.01	0	0.138272	0.0566789	0	0	0.0077686	0	0.12235	0.0412272	0.0576696	0	0.111044	0.02072	0.147428	0.121967	0.0730876	0.0258024	0.0275276	0.0329367	0	0	0.0155202	0.02	0.186308	1.01799
TCGA.23.1118.01	0	0.0908895	0.0151458	0	0	0.139675	0	0.0334069	0.015765	0.00233798	0	0.0677608	0	0.214882	0.13946	0.179804	0.017149	0.0273447	0.0363319	0	0	0.0200474	0	0.289988	0.973891
TCGA.61.1741.01	0	0.125625	0.187928	0.00963088	0	0	0	0.0742044	0.00591805	0.115581	0	0.0385047	0	0.150814	0.103262	0.150262	0	0.0170942	0.0211763	0	0	0	0	0.509344	0.860472
TCGA.04.1525.01	0	0.0843636	0.0287293	0	0	0.218829	0	0.0857187	0.0629189	0.0442827	0	0.0302438	0	0.0160548	0.118529	0.24527	0.0155902	0.0451135	0	0	0	0.00435715	0.06	0.143257	1.03327
TCGA.13.0893.01	0	0.111682	0.0694831	0.0560509	0	0.0433045	0.03401	0.0540009	0.0940496	0.069621	0.0137555	0.0376458	0	0.0635838	0.104397	0.133877	0.00753563	0.0608183	0.0461857	0	0	0	0	0.297002	0.962593
TCGA.23.1111.01	0.0661309	0	0.0429347	0	0	0.216756	0	0.0944531	0.102023	0	0	0.0619141	0.0559823	0.107439	0.0282891	0.020827	0.0214098	0.0588865	0.122955	0	0	0	0.41	0.0296985	1.06468
TCGA.36.1571.01	0	0.0857116	0.0202352	0	0.0756234	0.196137	0	0.103801	0.0264075	0.0476062	0	0.0740093	0.00200668	0	0.0569606	0.137663	0.0377243	0.122448	0.00553527	0.00813051	0	0	0.15	0.0859279	1.0591
TCGA.10.0928.01	0	0.125535	0.00518403	0	0	0.141863	0	0.0854382	0.0939053	0.0173957	0.0383882	0	0	0.06742	0.0008	0.2566	0.0210234	0.0794555	0	0.0600976	0	0.00691134	0.41	0.0308594	1.06879
TCGA.24.1464.01	0	0.0658117	0.0425237	0.0869397	0	0	0.00757264	0.0979449	0.0005	0.185665	0	0.0967977	0	0.00474585	0.0953347	0.269342	0.0118738	0.0125062	0.0145033	0	0	0.00796287	0.07	0.116995	1.06179
TCGA.25.1314.01	0	0.13419	0.0703499	0	0.0176385	0.0806328	0.0135418	0.064945	0.034161	0.0683552	0.0320437	0	0.0007	0.0065724	0.21303	0.187608	0.0057822	0.0432943	0	0.00954301	0	0.0175836	0	0.264145	0.992149
TCGA.09.2054.01	0	0.122877	0.120931	0.0402337	0	0.121126	0	0.127437	0	0.0754403	0	0.0483738	0.0175439	0.020416	0.0685144	0.18044	0.0204572	0	0.0362107	0	0	0	0	0.358029	0.935459
TCGA.24.1469.01	0	0.141787	0.0857958	0	0	0.0286741	0	0.0627154	0.020749	0.0966217	0	0.0612793	0	0.319167	0.0704182	0.0690945	0	0.0102533	0	0.0334449	0	0	0	0.38394	0.928956
TCGA.57.1586.01	0.0002	0.0566873	0.0958512	0	0	0.0518134	0	0.0244578	0.0420427	0.0868867	0	0.0318664	0.00409934	0.0871515	0.206584	0.253716	0	0.0295514	0	0.0290442	0	0	0	0.329708	0.960417
TCGA.61.2087.01	0.011087	0.00690908	0.0629297	0.0818793	0	0.0110811	0	0.144851	0.0291747	0.0749832	0.0202511	0.0525939	0	0	0.0935065	0.25668	0.0791822	0.0266265	0	0.0393623	0	0.00890275	0	0.24614	0.986394
TCGA.29.2434.01	0	0.0902126	0.0206001	0.0114416	0	0.0308751	0	0.0878127	0.0160404	0.0524667	0	0.0657916	0	0.323751	0.0268164	0.162121	0	0	0	0.0885268	0.00695008	0.0165946	0	0.345315	0.95164
TCGA.42.2589.01	0.001338	0.00170152	0.131141	0.00633748	0	0.0826289	0.038563	0.0673552	0.0176572	0.116634	0	0.019105	0	0.087743	0.19563	0.14898	0.0257836	0.01584	0.0125413	0	0	0.0310211	0.02	0.189583	1.0224
TCGA.61.2098.01	0.00452509	0	0.0480449	0.0994982	0	0.0237814	0	0.154637	0.115332	0	0	0.0549423	0	0.281992	0.00829179	0.0419661	0	0.0539952	0	0.092617	0	0.0203772	0.26	0.0455714	1.08553
TCGA.13.0899.01	0	0.107617	0.0793651	0.00318263	0	0.0799252	0	0.033082	0.0409582	0.0317346	0	0.0375441	0	0.146417	0.047361	0.14963	0.0610197	0.0120714	0	0.154245	0	0.0158471	0.07	0.120138	1.04099
TCGA.61.1738.01	0	0.0550502	0.163366	0	0	0	0.0302562	0.0781341	0	0.0947135	0	0	0.00888969	0	0.0816	0.198662	0	0.220094	0	0.008837	0	0.0603967	0	0.254848	0.987602
TCGA.36.1570.01	0.0108965	0	0.00842774	0.00591921	0	0.0961409	0	0.0563019	0.0287109	0	0	0.086546	0.0576322	0.0437732	0.102617	0.349483	0.0284726	0.0664496	0	0.0258259	0	0.0328037	0.02	0.194076	1.01814
TCGA.24.1105.01	0	0.114339	0.14582	0.0003	0.0350413	0	0.0723981	0.0458015	0	0.107819	0	0.0199773	0	0.21694	0.0350019	0.167951	0	0	0	0.0210262	0	0.0176323	0.05	0.15217	1.03229
TCGA.24.1616.01	0.0195147	0.0392282	0	0	0	0.230145	0	0.0454607	0.105532	0	0.0044	0.0799995	0.0161522	0.0379257	0.0298602	0.205714	0.00625038	0.0886282	0	0.0819099	0	0.00927938	0.14	0.090087	1.0526
TCGA.13.0724.01	0.0349351	0	0.0245174	0.0741867	0	0.107539	0	0.0600171	0.00263006	0.0958854	0	0	0	0.20075	0.0414371	0.219202	0	0.0785017	0	0.0356917	0	0.0247076	0.06	0.141349	1.0381
TCGA.20.1683.01	0	0.180201	0.329846	0.0245699	0	0	0	0.0808947	0	0.0972759	0	0.0147941	0	0.0876848	0.0381225	0.0587534	0	0.0299562	0.0579014	0	0	0	0	0.526763	0.849844
TCGA.13.1819.02	0	0.0323718	0.123458	0.00564078	0	0.0457886	0.0675489	0.0929801	0	0.171986	0	0.0203824	0	0.162415	0.13877	0.070521	0	0.041292	0.00154642	0	0	0.0252989	0	0.342257	0.946588
TCGA.57.1992.01	0.00178061	0.0169213	0.00306201	0	0	0.0795525	0	0.20685	0.0355983	0.0210146	0	0.0495288	0.0465953	0.0195649	0.156034	0.152038	0	0.150497	0	0.0566019	0	0.00436012	0	0.25956	0.991847
TCGA.04.1367.01	0	0.0903724	0	0	0	0.26273	0	0.120053	0	0	0.013459	0.0037524	0.0275778	0.0337552	0.0347966	0.288465	0.0204872	0.0423636	0	0.0560315	0	0.00615758	0.19	0.0634341	1.05858
TCGA.29.2414.02	0	0.0531384	0.0659242	0.0134534	0	0	0.060341	0.0902824	0.0384143	0.18059	0	0.0146656	0	0.14305	0.145049	0.154501	0.0192504	0.0082498	0.00471927	0	0	0.00837257	0	0.435539	0.89962
TCGA.24.2038.01	0.0845775	0.0233803	0	0.088775	0	0.0905558	0	0.126008	0.116038	0.00817853	0.00441977	0	0.15579	0	0	0.155557	0.0294649	0.0280707	0	0.0891841	0	0	0.63	0.00509379	1.07936
TCGA.25.2393.01	0	0.0989606	0.0321771	0	0.0245889	0.082402	0	0.0513067	0	0.0217794	0	0.0638431	0	0.340933	0.0347653	0.109935	0	0	0	0.09069	0.0359531	0.0126662	0	0.336481	0.955548
TCGA.24.1552.01	0	0.0608786	0.0542439	0	0	0.126196	0	0.162302	0.0755183	0.00752366	0	0.0973229	0.0501629	0.12219	0.0188621	0.0956013	0.0312509	0.0676174	0.0184467	0	0.0118823	0	0.05	0.151075	1.02255
TCGA.36.2542.01	0	0.192592	0.131875	0	0.0524863	0	0	0.0176565	0.00383786	0.0781611	0	0.0186342	0	0.217591	0.0369784	0.195695	0	0	0	0.0544919	0	0	0	0.411617	0.91368
TCGA.10.0925.01	0.014415	0.0275222	0.00930751	0	0	0.353552	0	0.0252309	0.0152231	0	0.0303464	0.00104863	0.0320164	0	0	0.269761	0	0.060301	0	0.140913	0	0.0203627	0.56	0.0148178	1.08064
TCGA.13.0887.01	0	0.0804777	0.0682939	0	0	0.1328	0	0.0744192	0.0236595	0	0	0.0356563	0.014946	0	0.00913955	0.203434	0	0.191218	0	0.138173	0	0.0277836	0.07	0.125149	1.0332
TCGA.23.1107.01	0	0.100063	0.154061	0.00252302	0	0.0726834	0	0.0944797	0.03793	0.0257833	0.0001	0	0.00498714	0.191685	0.0350645	0.195841	0.00458749	0.0411255	0	0.0365024	0	0.002564	0.01	0.199482	1.0097
TCGA.13.1488.01	0	0.0414657	0.107174	0.0453753	0	0.0498369	0.0485174	0.0585414	0.0301315	0.0414166	0	0	0	0.295005	0.217861	0.010632	0	0.0264939	0.0275493	0	0	0	0	0.424048	0.91118
TCGA.23.1028.01	0	0.110324	0.0499472	0	0	0.134913	0	0.0346577	0.0455283	0.0740753	0	0.0612697	0	0.317626	0.0687273	0	0	0.0232344	0	0.0796975	0	0	0	0.205634	1.01697
TCGA.36.2532.01	0	0.0410279	0.0589633	0	0.0876986	0.0297025	0	0.165443	0	0.0423801	0	0.0785409	0.034504	0	0.0192036	0.247896	0.0538927	0.0811693	0.0595773	0	0	0	0.82	-0.0212	1.08215
TCGA.13.0888.01	0.0385038	0	0.0637729	0	0.0754684	0.0903799	0	0.136111	0.0748273	0.039002	0	0.0449075	0.0799476	0.209046	0	0.0810982	0	0.0669349	0	0	0	0	0.41	0.0285777	1.0778
TCGA.24.1548.01	0	0.0419536	0.372473	0	0	0.126938	0	0.0608112	0	0	0	0.0278829	0.00323084	0	0.0472241	0.154957	0.00698523	0.102026	0	0.0176398	0	0.0378786	0	0.30703	0.972515
TCGA.09.2055.01	0.00132863	0.0001	0.141588	0.0841883	0	0.0296986	0.0563358	0.0685154	0.0216139	0.0713124	0	0.0107703	0	0.0547023	0.176882	0.200379	0.0193864	0.0227025	0.00378133	0	0	0.0366728	0.02	0.191871	1.01743
TCGA.29.1696.01	0.0258135	0.0213409	0	0	0	0.1636	0	0.163728	0	0.080181	0	0.0273963	0.0215824	0	0.0858639	0.251546	0.0329353	0.0669521	0	0.0307003	0	0.0283606	0.04	0.155956	1.02424
TCGA.13.0910.01	0	0.164329	0.0919263	0.0502144	0	0.228219	0	0.0150957	0	0.111737	0	0.0294605	0.0100265	0.0177264	0.0749185	0.067467	0	0.0487503	0.088261	0	0.00186932	0	0	0.400427	0.916646
TCGA.04.1331.01	0	0.119779	0.0533347	0.028105	0	0.0999868	0	0.0250792	0.0823915	0	0	0.0569772	0.0162751	0.139301	0.16405	0.172305	0.0141177	0.0166777	0.0107918	0	0	0.0008	0.06	0.140472	1.04191
TCGA.61.2018.01	0.011042	0.00711238	0	0.0006	0	0	0	0.276604	0	0.131816	0	0.0567161	0.008998	0	0.0836881	0.250791	0.0345606	0.0666786	0	0.036949	0	0.0344513	0	0.232578	0.996864
TCGA.57.1583.01	0	0.0973727	0.0212806	0	0	0	0	0.0839626	0.115862	0.126299	0	0.00836625	0	0.347704	0.0218364	0.0410675	0	0.0498698	0	0.0863791	0	0	0.05	0.151285	1.04322
TCGA.24.1852.01	0.0920838	0	0	0.00753944	0.046235	0.0588113	0	0.148102	0	0.0392423	0	0.0856262	0.0267284	0.0823225	0.00481491	0.132613	0	0.159088	0.116793	0	0	0	0.82	-0.0184	1.08561
TCGA.23.1031.01	0	0.162347	0.0331785	0.00122732	0	0.14052	0	0.0707673	0.12291	0	0.0355631	0.00698911	0.0364689	0.145614	0.00122031	0.0856566	0	0.0648194	0	0.092718	0	0	0.15	0.0758179	1.05329
TCGA.13.0884.01	0	0.067394	0.0305552	0	0	0.205866	0.0236246	0.106001	0.0318672	0.0591783	0.030212	0.0703768	0	0.0756238	0.0573072	0.174343	0	0.0329725	0.0345403	0	0	0.0001	0.06	0.144621	1.03046
TCGA.24.1923.01	0	0.0785726	0	0	0	0.193475	0	0.065829	0	0.0485724	0	0	0.0327084	0	0.00677696	0.378735	0.0132143	0.120888	0	0.0337848	0	0.0274441	0.15	0.0846181	1.05369
TCGA.04.1514.01	0.0228668	0.0102011	0.0109099	0	0.148326	0.213349	0	0.0707904	0	0.0213971	0.0370002	0.0249483	0	0	0	0.25922	0	0.107761	0	0.0525662	0	0.0206643	0.43	0.024285	1.08132
TCGA.13.0751.01	0	0.0977029	0.0146738	0	0	0.0973115	0	0.131908	0	0	0.0224042	0.0305553	0.103699	0	0.0184536	0.328038	0	0.101482	0	0.0537711	0	0	0.41	0.0307877	1.06933
TCGA.04.1651.01	0.00259569	0.0706553	0	0	0	0.116564	0	0.159558	0	0.167128	0	0.0618	0	0	0.0826415	0.122314	0.0235099	0.160505	0	0.014552	0	0.0181772	0.1	0.0961683	1.06602
TCGA.09.1661.01	0	0.110989	0	0	0	0.334618	0	0.0587889	0.102044	0	0	0.090182	0.0569358	0.0367093	0.00222465	0.0665491	0	0.0836602	0.0572992	0	0	0	0.06	0.137963	1.03845
TCGA.04.1646.01	0	0.110411	0.0704958	0	0	0.138892	0	0.0245409	0.0305071	0	0.122272	0	0.0161334	0	0.0722978	0.221364	0.0763542	0.0745442	0	0.0228629	0	0.0193248	0.63	0.00444498	1.07706
TCGA.29.2425.01	0	0.216849	0.137303	0	0.0184384	0	0	0.0366394	0.0511399	0.0329128	0	0.0174614	0	0.215366	0.0337883	0.170698	0	0	0	0.0694037	0	0	0	0.455554	0.890343
TCGA.13.1489.02	0.00746001	0.0006	0	0.0585523	0	0.0254516	0	0.0932446	0	0.13787	0	0.0860863	0	0.0939056	0.112043	0.0707228	0	0.15493	0	0.156049	0.00311654	0	0.07	0.124712	1.07377
TCGA.13.0912.01	0	0.0808068	0	0.016149	0	0.277226	0	0.0701726	0.119337	0	0	0.127194	0.0446326	0.0452987	0.00992494	0.0448931	0.0104457	0.106824	0.0470955	0	0	0	0.06	0.140674	1.04256
TCGA.13.0920.01	0	0.0718184	0.486401	0.019288	0	0	0.0120359	0.0601933	0.0121182	0.0826749	0	0.0262963	0.0002	0.0216876	0.0462819	0.0507219	0	0.0723192	0.0379511	0	0	0	0	0.624011	0.781261
TCGA.04.1341.01	0	0.0501843	0.248598	0	0	0.193291	0	0.0522956	0.0431005	0.0265788	0	0.0224521	0	0.0699431	0.108502	0.0857942	0	0.085571	0	0.00566023	0	0.0080287	0	0.281624	0.976819
TCGA.24.1604.01	0	0.191775	0.0662147	0	0	0.065688	0	0.0640776	0.0468205	0.0626429	0	0.0851295	0.0241871	0	0.077803	0.134563	0.0227964	0.0830927	0	0.0464982	0	0.0287112	0.02	0.180212	1.01765
TCGA.61.1743.01	0	0.155697	0.124106	0	0	0.0719848	0	0.146312	0	0.061171	0	0.0268339	0	0.141867	0.0913741	0.104596	0	0.0571306	0.0189279	0	0	0	0	0.230625	0.995285
TCGA.23.1021.01	0	0.136867	0	0	0	0.168956	0	0.130793	0.0518355	0.00512149	0.00891594	0.0430278	0.0230518	0.0461304	0.0177611	0.274024	0	0.0507181	0	0.0245349	0	0.0182619	0.15	0.086619	1.05039
TCGA.61.1900.01	0	0.188962	0.159095	0.0307133	0	0.12645	0.0051404	0.0959275	0	0.021237	0	0.0874638	0.0454803	0.0751475	0.0843196	0.0397167	0.0311575	0	0.00918844	0	0	0	0	0.279818	0.978111
TCGA.10.0931.01	0.0217402	0.0455953	0	0	0	0	0	0.145559	0.0348546	0.18259	0	0	0	0	0.0503507	0.128699	0	0.226372	0	0.148303	0.00559699	0.0103386	0.06	0.138566	1.04207
TCGA.24.1467.01	0	0.119413	0.0854846	0	0	0.183168	0	0.080687	0	0.0830869	0	0.00233893	0.0278781	0	0.0551899	0.286303	0	0.0484939	0	0.0279567	0	0	0.04	0.153876	1.02157
TCGA.29.1697.01	0	0.0633242	0.0856495	0	0.00455223	0	0	0.148337	0.0463595	0.0939835	0	0.0317155	0	0	0.0216202	0.221038	0	0.277657	0	0	0	0.00576327	0	0.222839	1.0005
TCGA.13.0906.01	0	0.09691	0.111061	0.0712941	0	0	0	0.111455	0.0491034	0.0307951	0	0.0669247	0	0.163996	0.153198	0.0463032	0.0138064	0.0536724	0.0314805	0	0	0	0	0.330097	0.953547
TCGA.24.1544.01	0	0.124327	0.0394768	0	0	0.189439	0	0.14395	0	0.0483281	0	0.010745	0.0274483	0.152946	0.0120373	0.0898125	0.0340872	0.0825421	0	0.0390639	0	0.00579651	0.2	0.0599701	1.05875
TCGA.13.1484.01	0	0.0446267	0.170759	0.099421	0	0	0.200707	0.0347671	0	0.0854137	0	0.0340484	0	0.0816779	0.121933	0.0595263	0.0196345	0.00787888	0.0396058	0	0	0	0	0.571147	0.83005
TCGA.23.1121.01	0	0.161348	0.234391	0	0	0.100918	0	0.0635754	0	0.0166095	0.0223811	0	0	0.0604382	0.0351077	0.0935876	0.0665904	0.0350732	0.0215794	0.0884016	0	0	0	0.386562	0.924791
TCGA.04.1360.01	0	0.0868657	0.0541822	0.068582	0	0.047628	0	0.10311	0.120175	0.0129536	0	0.012517	0.00225465	0.247529	0.10128	0.117237	0	0	0	0.0256858	0	0	0.18	0.0643376	1.07202
TCGA.04.1342.01	0	0.143767	0.055823	0.074856	0	0.0142151	0	0.114069	0.0404906	0.0245763	0	0.0284248	0.009367	0.0399235	0.085083	0.162235	0	0.135758	0	0.0675681	0	0.00384286	0.02	0.185858	1.01226
TCGA.13.1491.01	0	0.0573215	0.0137547	0.00264935	0	0.0572064	0	0.0655614	0.0543927	0.0362859	0	0.0623394	0	0.0921198	0.0147262	0.127075	0.0608613	0.139674	0	0.21152	0	0.0045129	0.02	0.193021	1.01562
TCGA.29.1692.02	0	0.0543833	0.00306492	0	0	0.085238	0	0.072149	0.00927619	0.0569513	0.0212368	0	0	0.330481	0	0.116008	0	0.103961	0	0.104579	0	0.0426717	0.14	0.0883048	1.0783
TCGA.24.1555.01	0.00805873	0.093146	0	0	0	0.143486	0	0.104431	0.0276069	0.0487114	0	0.0322793	0.0131512	0.0919643	0.0451346	0.233454	0	0.0997324	0	0.058844	0	0	0.07	0.122063	1.03636
TCGA.13.0794.01	0	0.145831	0.0382419	0	0	0.117652	0	0.115027	0.0303993	0.1233	0	0.00597458	0.0514236	0.214645	0	0.0678156	0	0.0757865	0	0.013903	0	0	0.42	0.0275715	1.07925
TCGA.10.0927.01	0	0.0738034	0.0865032	0.0168455	0	0.226445	0	0.0734756	0.0222504	0	0.039482	0	0.00917473	0	0.0388539	0.201225	0.0257638	0.0812651	0	0.0931501	0	0.0117619	0.59	0.0086546	1.07155
TCGA.13.0923.01	0	0.0426428	0.0786521	0	0	0	0.0833985	0.170008	0	0.0909095	0.0367605	0	0	0.00404294	0.102761	0.228818	0	0.133958	0	0.0131312	0	0.0149171	0.04	0.163343	1.02127
TCGA.24.1471.01	0	0.0877068	0.00476742	0	0	0.12123	0	0.047182	0.0453289	0.128691	0	0.00299223	0.0276853	0	0.058739	0.246885	0.0416838	0.0970473	0	0.0314336	0	0.0586271	0.24	0.0540585	1.06155
TCGA.36.2545.01	0	0	0.00375983	0.042944	0	0.0649746	0	0.0911478	0	0.133025	0	0.0577775	0	0.0768454	0.154197	0.0815005	0.0109514	0.0365089	0	0.235368	0	0.0109996	0.07	0.122836	1.07747
TCGA.29.1775.01	0	0.0421576	0.0287293	0	0.0270271	0.0315382	0	0.134717	0	0.115648	0	0.0257578	0.0350847	0	0.0108136	0.343996	0.0366488	0.109615	0	0.0523829	0	0.00588427	0.15	0.0838781	1.05161
TCGA.20.1684.01	0	0.116133	0.05043	0	0.0441722	0.12391	0	0.0938782	0	0.0845865	0	0.0161696	0	0.0420439	0.0287842	0.255671	0.00794227	0.0963209	0	0.0399585	0	0	0.26	0.0431584	1.06451
TCGA.25.1632.01	0.0604484	0	0.0188504	0.185211	0	0.00881071	0	0.106567	0.162854	0	0	0	0.0323998	0	0	0.0517907	0.0424112	0.144666	0	0.178797	0	0.00719425	0.68	-0.0025	1.0916
TCGA.01.0636.11	0	0.172811	0.0651013	0.0520278	0	0.247997	0.0159449	0	0	0.0552832	0.0509777	0	0.0419313	0	0.0436902	0.108488	0.0141952	0	0.131044	0	0	0.0005	0.64	0.00306343	1.08107
TCGA.10.0936.01	0	0.0948514	0.0984619	0	0	0.0794798	0.024428	0.0688109	0.0355851	0.0957924	0.00529244	0	0	0	0.164203	0.218014	0.0196424	0.0450989	0	0.0278052	0	0.0225343	0	0.22578	0.999784
TCGA.61.2088.01	0	0.0527077	0.00328288	0	0.0650741	0.014341	0	0.104599	0	0.0611535	0	0.0181996	0.00586339	0.0228651	0.0332238	0.352106	0.0557115	0.0296259	0	0.167743	0	0.0135033	0.41	0.0287503	1.08275
TCGA.13.0802.01	0	0.120232	0	0	0	0.124037	0	0.0290403	0.0975647	0.0363324	0	0.120026	0	0.102971	0.0228165	0.226922	0	0.0912035	0.0288553	0	0	0	0.26	0.0458071	1.075
TCGA.24.0966.01	0	0.0723012	0.030176	0	0	0.212395	0	0.0884283	0.0346208	0.0657349	0	0.0348059	0.0144802	0	0.0591139	0.228732	0.0668875	0.0559067	0	0.0147534	0	0.0216646	0.07	0.110195	1.03779
TCGA.04.1542.01	0	0.135007	0	0	0	0.359505	0	0.0562777	0.098308	0	0.0232268	0.0167899	0.0097781	0.028367	0.00199898	0.133677	0	0.0955725	0	0.0414923	0	0	0.68	-0.0011	1.0966
TCGA.13.0717.01	0	0.0937313	0.04005	0	0	0	0	0.151376	0.193412	0.0002	0	0.00604807	0.0609403	0.239386	0	0	0	0.0616649	0	0.153148	0	0	0.16	0.0704888	1.06529
TCGA.13.1510.01	0.0797565	0	0.0129327	0	0	0.0591211	0	0.0983797	0.102436	0.0466618	0	0.0921369	0	0.189756	0.114244	0.0477103	0	0.0836864	0.0731784	0	0	0	0.05	0.148998	1.03535
TCGA.13.0913.01	0	0.0902811	0.0503993	0.0373639	0	0.0726703	0	0.1146	0.0460967	0.0966166	0	0.0733862	0.0234699	0.122232	0.0471783	0.0287776	0.02086	0.0532806	0.122787	0	0	0	0.4	0.0333156	1.06797
TCGA.13.1477.01	0	0.122334	0.0291909	0	0	0.131111	0	0.134021	0.0679759	0	0	0.101453	0.00831414	0.18774	0.0787868	0.0597434	0.00641684	0	0.0729133	0	0	0	0.23	0.0542482	1.06805
TCGA.09.2049.01	0	0.0803991	0.106921	0.0194584	0.0456878	0.108739	0	0.205853	0	0	0.0708712	0	0.0240982	0	0	0.173225	0.0227841	0.0874005	0	0.0401163	0	0.0144463	0.82	-0.0168	1.08514
TCGA.13.0916.01	0	0.0790329	0.054428	0	0	0.0380908	0.0757545	0.080282	0	0.128135	0	0.00733685	0	0.143075	0.154565	0.201899	0	0.0185628	0.0175292	0	0	0.00130909	0	0.329055	0.952199
TCGA.10.0933.01	0	0.0740855	0.0338779	0.049505	0	0	0	0.151431	0.0920926	0	0	0.101349	0.0236608	0	0.0503939	0.231383	0.0659718	0.106766	0.0194826	0	0	0	0.06	0.144572	1.02614
TCGA.42.2582.01	0	0.132471	0.101857	0	0.114178	0.10076	0	0.139836	0.00113012	0.0622472	0	0	0.0510527	0.0790489	0.00773525	0.0261704	0.0811604	0.056948	0	0.0454058	0	0	0.67	0.0011623	1.08199
TCGA.13.1489.01	0	0.0917142	0	0	0.0238623	0.0795329	0	0.0469969	0.089437	0.05062	0	0.0421331	0.0147284	0.0678988	0.0088092	0.246283	0.00641934	0.194939	0.0366263	0	0	0	0.38	0.0343586	1.07201
TCGA.13.0905.01	0	0.0806877	0.0575756	0	0.0778127	0	0	0.0983936	0.0725334	0.138009	0.00225438	0	0	0.236317	0.0634517	0.0820937	0	0.0285686	0	0.0623022	0	0	0.06	0.138019	1.03597
TCGA.24.1567.01	0.0821124	0	0.00764466	0.163936	0	0.00612302	0	0.130577	0.176704	0	0	0	0	0.216566	0	0.0125543	0.0524768	0.0468511	0	0.104455	0	0	0.41	0.0309129	1.08471
TCGA.24.1560.01	0	0.0366286	0.0313864	0.0235408	0	0.102193	0	0.201563	0.0588235	0	0	0.0841754	0.0560419	0	0.0744297	0.17072	0.0135761	0.117281	0	0.02964	0	0	0.1	0.100032	1.04897
TCGA.09.1665.01	0	0.0310742	0.0475168	0	0	0.301746	0	0.122771	0	0.0801779	0	0.0248583	0	0.0461762	0.123755	0.0819618	0.0403817	0.0752524	0	0.024328	0	0	0	0.213068	1.00784
TCGA.04.1351.01	0	0.141703	0.176544	0	0.16854	0	0	0.068677	0	0.0466021	0	0.0418379	0	0.163768	0.0636758	0.0656101	0.00576401	0	0.0572773	0	0	0	0	0.245046	0.990144
TCGA.13.0800.01	0.0415064	0	0.0361066	0	0	0.204043	0	0.139412	0.0260414	0	0	0.100019	0.0659168	0.0663238	0	0.10337	0	0.089174	0.128087	0	0	0	0.58	0.0118313	1.07182
TCGA.24.1103.01	0.001	0.0439991	0.0280073	0	0	0.114656	0	0.0759068	0.0865162	0.135714	0	0.0505999	0.0122564	0	0.0836381	0.047861	0.0274333	0.121516	0	0.161719	0	0.00919652	0.59	0.00747413	1.10208
TCGA.13.0891.01	0	0.0682705	0.0703968	0	0	0	0	0.129387	0.0533991	0.0634244	0.0249716	0	0	0.27584	0.0632824	0.127822	0.0175693	0.0380978	0	0.0675388	0	0	0.07	0.109923	1.05264
TCGA.01.0639.11	0	0.0491925	0.056399	0.100494	0	0.229516	0	0.0603291	0.0385468	0.0265542	0.0600808	0	0.0137065	0	0.0085508	0.176116	0	0.0253977	0.077477	0.0520309	0	0.0256085	0.82	-0.0172	1.08906
TCGA.25.1634.01	0	0.143155	0.0472649	0	0.00260025	0.259563	0	0.11167	0	0	0.0342791	0.01651	0.0546803	0.153162	0	0.130509	0	0	0	0.0466056	0	0	0.68	-0.0019	1.0899
TCGA.09.0364.01	0.0507434	0	0	0	0	0.28303	0	0.131274	0	0.115568	0	0.0910189	0.0389411	0	0	0.211403	0	0.057932	0.0115392	0.00854985	0	0	0.41	0.0287086	1.09577
TCGA.24.2260.01	0	0.0855129	0.0430094	0.0003	0	0.118833	0	0.12658	0.0194136	0.0650607	0.0117575	0	0	0.332582	0.0699285	0.0861403	0	0.0222329	0	0.0186062	0	0	0	0.32711	0.95666
TCGA.36.2547.01	0	0.0502995	0.131975	0.0741957	0	0.0979716	0.0251259	0.121192	0	0.0709134	0	0.0150251	0	0.0358483	0.00681493	0.151468	0.0146778	0.190106	0.00941405	0	0	0.00497139	0	0.300644	0.960472
TCGA.25.1871.01	0	0.102962	0.0126304	0.0151702	0.014195	0.124548	0	0.0429406	0.126203	0.0008	0	0.178427	0.0190495	0.153515	0	0.102172	0	0.0180596	0.0893274	0	0	0	0.31	0.0385781	1.08718
TCGA.25.1315.01	0	0.00277944	0.0685904	0.0426189	0	0.127544	0	0.116745	0.0681268	0	0	0.131824	0.0918719	0.120933	0.0308539	0.0719043	0.00429631	0.0622424	0.0596698	0	0	0	0.48	0.0208403	1.07765
TCGA.24.1430.01	0	0.14446	0.0779681	0.0277846	0	0.0955843	0	0.145316	0.113382	0	0.00397751	0.0332404	0	0.0801481	0	0.0761225	0	0.0669337	0.104491	0	0	0.0305913	0.52	0.018372	1.07199
TCGA.20.1686.01	0	0.075521	0.102852	0	0	0.198745	0	0.0870621	0.00904556	0.0168152	0.0257446	0	0.0194609	0.109135	0.0523591	0.124836	0	0.172236	0.00618642	0	0	0	0	0.229241	0.992229
TCGA.59.2349.01	0	0.104919	0.151539	0.0047466	0	0.110491	0	0.145502	0	0.110599	0	0.00683794	0	0.0363586	0.00699175	0.0954364	0	0.209774	0	0.0168055	0	0	0	0.345426	0.94275
TCGA.20.0990.01	0	0.158084	0.048999	0.0507687	0	0.115536	0	0.0862135	0.0547221	0.0453055	0	0.0446299	0.0336972	0	0.0345147	0.238652	0.0165369	0.0533767	0.0189635	0	0	0	0.06	0.135492	1.02931
TCGA.04.1519.01	0.0272055	0	0.0454149	0	0	0.348292	0	0.0259479	0.0858179	0	0	0.0519071	0	0.12793	0.0067749	0.0487245	0.0179847	0.0762376	0.126308	0	0	0.0114544	0.4	0.03264	1.07049
TCGA.23.1024.01	0	0.116179	0.0239963	0	0	0.107067	0	0.112815	0.0324538	0.088911	0	0	0.0277594	0.00446229	0.113488	0.209408	0.0426889	0.0984872	0.00158806	0.020696	0	0	0	0.22211	0.995925
TCGA.13.0904.01	0	0.154827	0.0941623	0	0	0.0741682	0	0.0396144	0.063096	0.0765429	0.0288959	0	0.0237692	0.0239752	0.0567202	0.248789	0	0.0943918	0.0168531	0.00419486	0	0	0.41	0.0300172	1.07198
TCGA.23.1110.01	0	0.134695	0.0406244	0	0.142793	0	0	0.032293	0.22027	0.0683554	0.00167063	0.0134946	0.0721762	0.130956	0	0.0439543	0	0.0581969	0	0.0405208	0	0	0.49	0.0207821	1.08015
TCGA.10.0938.01	0.0218634	0	0.0572719	0	0	0.0862333	0	0.242227	0.0892203	0.0206766	0	0.0645295	0.0417704	0.0708878	0.0389452	0.0542297	0.0174689	0.115689	0.0789878	0	0	0	0.15	0.0869305	1.04757
TCGA.04.1652.01	0	0.250284	0.190296	0	0	0.133972	0	0.0553513	0.0115092	0.0332654	0	0.00803144	0.0594096	0	0.0685786	0.0941088	0.00338631	0.0225703	0	0.069237	0	0	0	0.367554	0.937589
TCGA.04.1364.01	0.153717	0	0.0052133	0.0834998	0	0.0543426	0	0.138302	0.091735	0	0	0.0538456	0	0.348197	0	0.0255632	0	0.0455842	0	0	0	0	0.15	0.0875685	1.07841
TCGA.30.1853.01	0	0.0982059	0.048868	0	0	0.115894	0	0.141865	0.0655499	0	0	0.149856	0.0150781	0.1184	0	0.0306429	0	0.0799366	0.129466	0	0.00623822	0	0.68	-0.0017	1.08937
TCGA.13.0799.01	0	0.143933	0.00272587	0	0.0602964	0.057723	0	0.162237	0	0.0577862	0.0300782	0.00690418	0.00302168	0.146858	0.145605	0.0618278	0	0.0935102	0	0.0274927	0	0	0	0.255083	0.990009
TCGA.09.0365.01	0	0.139626	0.064149	0	0.0207208	0.262072	0.0362781	0.0531961	0	0.0651798	0.124892	0	0.0217654	0.0310779	0	0.067223	0	0.0509835	0	0.0628364	0	0	0.76	-0.0105	1.10271
TCGA.04.1347.01	0	0.208001	0.0691393	0	0	0.0638228	0	0.085062	0.111539	0	0.00577769	0	0.0002	0.210163	0.048514	0.168933	0	0.0134642	0	0.0153585	0	0	0.16	0.0715119	1.07014
TCGA.24.1419.01	0	0.104476	0.0276189	0.0844291	0	0.0652224	0	0.129098	0.0559637	0.0141243	0	0	0.12654	0.0750553	0.0198301	0.0314386	0	0.211444	0	0.0547597	0	0	0.05	0.149444	1.02399
TCGA.25.1324.01	0	0.0317066	0.280169	0	0.00954755	0.162498	0.00922343	0.0558519	0.00918869	0.0695904	0.0018488	0	0	0.0393395	0.0840233	0.115071	0.0193341	0.0854567	0.027152	0	0	0	0	0.30657	0.963094
TCGA.24.0982.01	0	0.0830613	0.232028	0	0	0.112059	0	0.0236296	0.061382	0.0704178	0	0.0562636	0	0.224409	0.0411081	0.03695	0	0.0396686	0.0190232	0	0	0	0.02	0.177576	1.02627
TCGA.24.1614.01	0	0.174114	0	0	0	0.18188	0	0.170349	0	0.0674149	0.0469834	0	0.0153433	0.020159	0.0001	0.109682	0.00447226	0.0997908	0	0.109736	0	0	0.19	0.0622247	1.06289
TCGA.13.1407.01	0	0.100904	0.0375035	0	0	0.080914	0	0.19951	0.0611104	0.0321967	0	0.0730877	0.0452529	0.317942	0.0151886	0.00242425	0	0.0285633	0.00540335	0	0	0	0.23	0.0580569	1.08056
TCGA.13.0762.01	0	0.0644257	0	0	0	0.323814	0	0.0496211	0	0	0	0.0530623	0.0215242	0.29244	0.0356456	0.057245	0.00624404	0.0841849	0.0117927	0	0	0	0.05	0.14945	1.04086
TCGA.04.1649.01	0.0746413	0	0.0254937	0.0040034	0	0.15895	0	0.0658362	0.151695	0	0	0.0858687	0.048118	0.0110994	0.00939261	0.195678	0	0.0445734	0.122642	0	0	0.0020086	0.76	-0.0105	1.08123
TCGA.04.1335.01	0	0.125618	0.0108549	0	0.0199822	0	0	0.022394	0.1379	0.114315	0	0.0105637	0	0.469314	0.0360988	0	0	0.0258571	0	0.0271012	0	0	0.02	0.179007	1.04924
TCGA.23.1032.01	0.0289934	0.0922853	0	0	0	0.110654	0	0.207212	0.0120623	0	0	0.0282973	0.0555747	0.0786109	0.00417931	0.0151357	0	0.32641	0	0.040585	0	0	0	0.261828	0.987012
TCGA.23.1022.01	0	0.14565	0	0.0085542	0	0.152674	0	0.0514066	0.0528118	0	0	0.0306176	0.00216379	0.265958	0.00122155	0.281192	0	0	0	0.00775079	0	0	0.25	0.0466891	1.09498
TCGA.04.1371.01	0	0.0747941	0.0635844	0	0	0.145951	0	0.130166	0.0959797	0.0396226	0	0.100355	0.0171896	0.0650774	0.00438948	0.127191	0	0.0893286	0.0463709	0	0	0	0.59	0.00801406	1.08332
TCGA.04.1350.01	0	0.216468	0.108085	0.0378034	0	0.0922169	0	0.108005	0.0155063	0	0	0.0879987	0.00993989	0.15224	0.045022	0	0.0300567	0.00682681	0.0898321	0	0	0	0.41	0.0284183	1.08364
TCGA.10.0934.01	0	0.0965093	0.0753939	0	0	0.237882	0	0.120623	0.0699553	0.0224018	0	0	0.0458617	0	0	0.125678	0.0659714	0	0	0.139137	0	0.0006	0.92	-0.0301	1.09333
TCGA.10.0935.01	0	0.136701	0.245457	0	0	0.0518974	0	0.0825866	0.121075	0.0518095	0	0.0427503	0.0386974	0.0748426	0	0.0562666	0	0.0539723	0.0439437	0	0	0	0.16	0.0727885	1.07246
TCGA.36.1575.01	0	0.135689	0.135364	0	0	0.179998	0	0.110032	0.0196321	0.0441111	0	0.072919	0.0276238	0.0515028	0.00665557	0.099484	0	0.079407	0	0.0375819	0	0	0.12	0.0907019	1.05391
TCGA.61.2092.01	0	0.11327	0.161584	0	0	0.11033	0	0.125947	0.0253103	0.0707652	0.00370383	0	0.00572172	0	0	0.245293	0.0439037	0.0305722	0	0.0635983	0	0	0.16	0.0705179	1.05673
TCGA.13.1409.01	0	0.146305	0.0199289	0	0	0.0581892	0	0.0996878	0.102523	0.0232797	0	0.0492631	0	0.374542	0	0.027183	0	0.0821744	0.016924	0	0	0	0.06	0.136655	1.05228

## Sheet: STable1C
Supplemental Table 1D. CIBERSORT results of the TGFBI high samples (N =30) in the ICGC dataset.
Input Sample	B cells naive	B cells memory	Plasma cells	T cells CD8	T cells CD4 naive	T cells CD4 memory resting	T cells CD4 memory activated	T cells follicular helper	T cells regulatory (Tregs)	T cells gamma delta	NK cells resting	NK cells activated	Monocytes	Macrophages M0	Macrophages M1	Macrophages M2	Dendritic cells resting	Dendritic cells activated	Mast cells resting	Mast cells activated	Eosinophils	Neutrophils	P-value	Pearson Correlation	RMSE
DO46420	0	0.0350824	0.0267787	0.00794654	0	0.00638493	0	0.00961216	0.0009	0	0	0.0397855	0.29146	0	0	0.476114	0	0.0298791	0	0.0760624	0	0	0.01	0.414491	0.915467
DO46453	0.125542	0	0.115735	0.0843137	0	0.0863495	0	0.117147	0.0153535	0	0	0.112608	0.0559176	0	0.021424	0.211605	0	0.0434935	0	0.010511	0	0	0.01	0.334287	0.947857
DO46332	0.155047	0	0.10944	0.0292119	0	0.224913	0	0.0027415	0.00870862	0	0	0.0725443	0.0869657	0.0204502	0.0596077	0.182851	0	0.0394825	0.00803717	0	0	0	0.01	0.370075	0.930038
DO46354	0	0.149975	0.0533676	0	0	0.0854981	0	0.0290192	0.0067718	0.0772626	0	0.105522	0.0274695	0.123828	0.0139299	0.173503	0	0.0855058	0.0683472	0	0	0	0.01	0.343218	0.940757
DO46327	0.0767281	0	0.0776057	0.0247067	0	0.211219	0	0.014332	0	0	0	0.05286	0.0319994	0.159249	0.0467092	0.286616	0	0.0179744	0	0	0	0	0.01	0.265473	0.977782
DO46488	0	0	0.026752	0.0009	0	0.048121	0	0.0112541	0.005229	0	0	0.0376262	0.358513	0	0	0.340879	0	0.0321139	0	0.123462	0.0151086	0	0.01	0.36758	0.939278
DO46382	0.107869	0	0.0868384	0	0	0.231205	0	0.0394714	0	0	0	0.0376402	0.0341218	0.00235897	0.00129834	0.298131	0	0.108115	0	0.0492942	0	0.00365703	0.01	0.234257	0.986068
DO46508	0.0588492	0	0.112595	0.0679566	0	0.155339	0	0.0349725	0	0	0	0.0734238	0.0301438	0	0.0230619	0.369132	0	0.0641315	0	0.00170689	0	0.00868858	0.01	0.261357	0.977434
DO46388	0.128584	0	0.0550485	0.0315258	0	0.131398	0	0.0477096	0	0	0	0.0406023	0.0297066	0	0.0136555	0.426308	0	0.057931	0.00721981	0	0	0.0303113	0.01	0.29413	0.964224
DO46606	0	0.0117739	0.0401529	0.00699614	0	0.0199664	0	0.0236401	0	0	0	0.047113	0.255433	0	0.0179581	0.41318	0	0.0675223	0	0.0962639	0	0	0.01	0.407993	0.914998
DO46503	0.0585394	0	0.0658508	0.0237683	0	0.0383006	0	0.0518333	0.00506884	0	0	0.0315852	0.537732	0	0.0415321	0.0636724	0	0.0704853	0.0116324	0	0	0	0.01	0.336779	0.95643
DO46402	0.126663	0	0.200628	0.0486521	0	0.115275	0	0.0354103	0	0	0	0.0740284	0.047686	0.0950531	0.0003	0.158499	0	0.0687123	0.029066	0	0	0	0	0.43509	0.899615
DO46432	0.0465799	0	0.165214	0.0971264	0	0.136811	0	0.0267322	0.0429783	0	0	0.0785421	0.0606735	0.110667	0.0615829	0.109955	0.0193499	0.00890683	0.0348808	0	0	0	0.01	0.328026	0.948348
DO46364	0.0772088	0	0.0371297	0.0546764	0	0.160453	0	0.0616769	0	0	0	0.0588299	0.0827984	0	0	0.328793	0	0.111977	0	0.0184123	0	0.0080444	0.02	0.198972	1.00002
DO46560	0.122325	0	0.139534	0.0367098	0	0.105065	0	0.0290437	0.00474964	0	0	0.0670968	0.0366723	0	0.0112965	0.346288	0	0.0735933	0	0.0217711	0	0.00585448	0.01	0.365943	0.932172
DO46528	0.0971222	0	0.078283	0.0759359	0	0.113799	0	0.107869	0	0	0	0.0669336	0.0455477	0	0.0752695	0.224676	0.0289668	0.0563644	0	0.0215688	0	0.00766418	0.01	0.291448	0.963049
DO46348	0	0.116784	0.045722	0.105572	0	0	0	0.0305947	0.0465501	0	0	0.0536396	0.0609851	0.25228	0.00868286	0.193565	0	0.0117975	0	0.0738261	0	0	0.01	0.278815	0.975333
DO46325	0.163464	0	0.0968706	0.00608156	0	0.20661	0	0.0143966	0.038085	0	0	0.0734256	0.0536258	0.00203063	0.0556665	0.250946	0.00485647	0.0339417	0	0	0	0	0.01	0.352068	0.93855
DO46386	0.0875625	0	0.133943	0.114638	0	0.199128	0	0.0564115	0	0	0	0.072236	0.0424421	0	0.0331702	0.197035	0	0.0421375	0.00699257	0	0.00330308	0.0110008	0.01	0.327349	0.950334
DO46611	0	0	0.0221348	0.00968766	0	0.0291836	0	0.0234222	0.00319439	0	0	0.0518558	0.232459	0	0	0.331561	0	0.0397816	0	0.25672	0	0	0.01	0.264013	0.996856
DO46591	0	0.159497	0.0882823	0	0	0.0589422	0	0.0424123	0.0201472	0.0624144	0	0.146557	0.0482185	0.0785523	0.0133895	0.111052	0	0.0699273	0.100608	0	0	0	0.01	0.347084	0.940487
DO46340	0.0815844	0	0.0671399	0.0222081	0	0.159477	0	0.048217	0.00281995	0	0	0.0790259	0.0279735	0.0508348	0.0412385	0.336012	0	0.0775246	0.0001	0.00332006	0	0.00254234	0.01	0.255087	0.979534
DO46346	0.0671566	0	0.031861	0.0367709	0	0.12095	0	0.0499667	0	0	0	0.0606426	0.0716925	0.1803	0	0.27338	0	0.0988683	0	0.00841155	0	0	0.01	0.253457	0.982633
DO46448	0.228182	0	0.150766	0.0357537	0	0.111296	0	0	0.0577022	0	0.0201178	0.0270282	0.0439264	0	0.0129646	0.168674	0	0.0890519	0	0.0530845	0	0.00145318	0	0.472388	0.880294
DO46394	0	0.16342	0.0694235	0.152619	0	0.0115218	0	0.00761043	0.0442064	0	0	0.123816	0.0557457	0.117522	0.0653445	0.120344	0.00278956	0	0	0.0656363	0	0	0.01	0.337156	0.947828
DO46350	0.0336897	0	0.305849	0.0610156	0	0.0726744	0	0.0702217	0.025544	0	0	0.0831282	0.0259573	0	0.0329872	0.26686	0	0.0141138	0	0	0	0.00795893	0	0.460684	0.887768
DO46358	0.122943	0	0.123629	0.0843537	0	0.14236	0	0.0791262	0	0	0	0.058202	0.035892	0.0353627	0.0448788	0.237775	0	0.0210109	0	0.0144673	0	0	0.01	0.344554	0.94178
DO46493	0.093947	0	0.122509	0.0602821	0	0.101495	0	0.0910994	0.00698341	0	0	0.0355842	0.0539024	0.0932504	0.0635145	0.21711	0	0.0205324	0	0.0397907	0	0	0.01	0.336192	0.944121
DO46551	0	0.165536	0.0733482	0.146356	0	0	0	0.044191	0.0719457	0	0	0.105842	0.0776212	0.113169	0.0103602	0.13147	0	0.0218623	0.0382991	0	0	0	0.01	0.289546	0.966338
DO46360	0.120279	0	0.100461	0.0198218	0	0.0677994	0	0.0841024	0	0	0	0.0949263	0.0621454	0.0116682	0.00381376	0.26742	0	0.145069	0	0.0205664	0	0.00192747	0.01	0.237864	0.985948

## Sheet: STable1D
Supplemental Table 1D. CIBERSORT results of the TGFBI low samples (N =30) in the ICGC dataset.
Input Sample	B cells naive	B cells memory	Plasma cells	T cells CD8	T cells CD4 naive	T cells CD4 memory resting	T cells CD4 memory activated	T cells follicular helper	T cells regulatory (Tregs)	T cells gamma delta	NK cells resting	NK cells activated	Monocytes	Macrophages M0	Macrophages M1	Macrophages M2	Dendritic cells resting	Dendritic cells activated	Mast cells resting	Mast cells activated	Eosinophils	Neutrophils	P-value	Pearson Correlation	RMSE
DO46329	0.0512133	0	0.128757	0.0800443	0	0.147336	0	0	0.0104987	0	0	0.0811616	0.090208	0.105253	0.00876714	0.181472	0	0.100696	0.0121155	0	0.00247689	0	0.01	0.200992	1.00004
DO46408	0.0650356	0	0.0717869	0.121676	0	0.0568456	0	0.0831053	0	0	0	0.0953519	0.0769682	0.113759	0.0148336	0.182547	0	0.0934546	0	0.0246358	0	0	0.04	0.157715	1.01857
DO46513	0.153688	0	0.0807426	0	0	0.184183	0	0.126047	0	0	0	0.0787412	0.0542649	0.0292052	0	0.167309	0	0.124873	0	0.0009	0	0	0.01	0.179782	1.01231
DO46438	0.121819	0	0.0949879	0.0153417	0	0.113062	0	0.0739627	0	0	0	0.131156	0.0531891	0.0303715	0	0.202784	0	0.163326	0	0	0	0	0.01	0.174669	1.01482
DO46356	0	0.0662293	0.12022	0.0181705	0	0.0471385	0	0.0738148	0	0	0	0.179735	0.07825	0.0881998	0	0.246256	0	0.0819858	0	0	0	0	0.02	0.169381	1.02297
DO46334	0.144605	0	0.0760757	0.0141374	0	0.199708	0	0.0798343	0	0	0	0.0662341	0.0406101	0.038772	0.00261595	0.201898	0	0.121423	0	0.0140858	0	0	0.01	0.214484	0.995873
DO46372	0.0416376	0	0.0754758	0.0009	0	0.160965	0	0.0280048	0	0	0	0.126394	0.21614	0.0026493	0	0.205729	0	0.095495	0	0	0	0.0466539	0.01	0.210817	0.998642
DO46330	0.121641	0	0.121378	0.00953287	0	0.126746	0	0.045695	0	0	0	0.147002	0.0596396	0	0	0.252026	0	0.11634	0	0	0	0	0.03	0.16133	1.02465
DO46404	0.149604	0	0.0381595	0.0380408	0	0.183119	0	0.0810447	0.00262732	0	0	0.0786351	0.0596102	0.0195483	0.0220362	0.194719	0	0.0915205	0	0.0292921	0	0.0120427	0.01	0.182731	1.00879
DO46436	0.0159768	0	0.129502	0.193424	0	0.0893748	0	0.0524464	0.0148088	0	0	0.0628269	0.0907465	0.108425	0.0695728	0.135299	0	0.0352773	0.00232015	0	0	0	0	0.333054	0.946497
DO46533	0.0873741	0	0.112315	0	0	0.101919	0	0.0326652	0	0	0	0.125534	0.064627	0.098922	0	0.26739	0	0.0749451	0	0.00806617	0.0262433	0	0.12	0.122317	1.03787
DO46362	0.114925	0	0.0735564	0	0	0.132824	0	0.0851148	0	0	0	0.145751	0.0977484	0.0467169	0	0.181118	0	0.122246	0	0	0	0	0.1	0.134777	1.03044
DO46384	0.110096	0	0.0730317	0.0037753	0	0.0585724	0	0.134125	0	0	0	0.135813	0.0622823	0.0176626	0	0.30505	0	0.0995921	0	0	0	0	0.05	0.150158	1.02515
DO46338	0.0809947	0	0.111577	0.0540211	0	0.104344	0	0.0633475	0	0	0	0.161689	0.0667577	0.0349029	0	0.253201	0	0.0691647	0	0	0	0	0.4	0.0773094	1.0611
DO46463	0.106343	0	0.0911745	0.0017876	0	0.136978	0	0.0640103	0	0	0	0.128408	0.0613727	0.142373	0	0.180238	0	0.0762624	0	0.0110521	0	0	0.14	0.119291	1.03886
DO46416	0.141501	0	0.0545179	0	0	0	0	0.0814922	0.0529721	0	0	0.0708035	0.0361037	0.148884	0	0.111262	0	0.171335	0	0.106408	0	0.0247212	0.12	0.127655	1.0344
DO46561	0.123862	0	0.116487	0	0	0.105312	0	0.0302279	0	0	0	0.166804	0.0666559	0.118891	0	0.164919	0	0.106842	0	0	0	0	0.19	0.113118	1.04838
DO46390	0.140094	0	0.0862299	0.0330912	0	0.109376	0	0.0643431	0.00345139	0	0	0.131295	0.0702958	0.0481929	0	0.223995	0	0.0896367	0	0	0	0	0.15	0.117279	1.04028
DO46478	0	0.0564686	0.133835	0.0398852	0	0.0220277	0	0.0707474	0.0385721	0	0	0.124556	0.114971	0.0748105	0	0.158403	0	0.146603	0	0.0191194	0	0	0.08	0.14141	1.02528
DO46344	0.0238413	0.0115259	0.112575	0.155649	0	0.153775	0	0	0	0	0	0.0696261	0.155172	0.115999	0.0457886	0.0667313	0	0.0860477	0.00326966	0	0	0	0.01	0.187546	1.00801
DO46328	0.0815493	0	0.0830364	0.025302	0	0.146767	0	0.154271	0	0	0	0.0956866	0.0508948	0.039825	0.00672003	0.19952	0	0.0891863	0	0.0233836	0	0.00385794	0.02	0.165542	1.01559
DO46588	0.142461	0	0.0867565	0	0	0.152824	0	0.0435689	0	0	0	0.140496	0.0684423	0.0355479	0	0.210525	0	0.0949588	0	0.00655883	0.0178609	0	0.08	0.13879	1.03131
DO46396	0.12051	0	0.0950766	0.00229151	0	0.103084	0	0.0668585	0.00195699	0	0	0.137124	0.0528649	0.0307453	0	0.209415	0	0.180073	0	0	0	0	0.02	0.170531	1.01702
DO46593	0.0818656	0	0.0917856	0.00322903	0	0.117513	0	0	0.0136822	0	0	0.0934007	0.136948	0.034333	0.0270494	0.182205	0	0.179255	0	0.00435646	0.0316431	0.00273364	0.01	0.187289	1.00538
DO46518	0.0904583	0	0.0828878	0.0371695	0	0.111153	0	0.0693948	0	0	0	0.146744	0.0679578	0.0343858	0	0.229625	0	0.130223	0	0	0	0	0.19	0.111426	1.04103
DO46380	0	0.00891719	0.122438	0.110873	0	0	0	0.0996393	0	0	0	0.11148	0.107568	0.0335612	0	0.105904	0	0.209826	0	0.0839402	0	0.0058526	0.51	0.0545678	1.06182
DO46376	0.0307399	0	0.0874708	0	0	0.141404	0	0.0801072	0	0	0	0.12775	0.0904685	0.0597507	0	0.15079	0	0.231519	0	0	0	0	0.16	0.115989	1.0357
DO46342	0.101166	0	0.0958897	0.0390032	0	0.0955984	0	0.0741141	0	0	0	0.138147	0.0766359	0.0321544	0	0.207702	0	0.104467	0	0.0351219	0	0	0.24	0.101706	1.04476
DO46483	0.109902	0	0.0650243	0	0	0.225177	0	0.0945975	0	0	0	0.0644245	0.109393	0.0014641	0	0.121185	0	0.164123	0	0.022496	0.0222138	0	0.21	0.105503	1.03642
DO46368	0.0321299	0	0.144814	0.0114508	0	0.183214	0	0	0	0	0	0.139425	0.0894721	0.00519083	0	0.166471	0	0.200063	0	0	0.0277691	0	0.14	0.117783	1.03836
