# Supplementary material for: TGFBI Production by Macrophages Contributes to an Immunosuppressive Microenvironment in Ovarian Cancer
Source: Cancer Res. 2021 Sep 24;81(22):5706–19. doi: 10.1158/0008-5472.CAN-21-0536 (PMC9397609; doi:10.1158/0008-5472.CAN-21-0536)
Supplement: Table S3 — Summary of TGFBI expression and secretion by stimulated macrophages [file can-21-0536_table_s3_suppst3.xlsx]

## Sheet: Sheet1
Summary of TGFBI expression and secretion by stimulated macrophages.
Plus plus (++) = high expression, plus (+) = intermediate expression, minus (-) = negative/low expression as verified by quantitative PCR (mRNA), Western blot (nuclear + cytoplasmic protein) and ELISA (secreted protein). Unst. = Unstimulated.
	Unst.	IL4	IL10	IL13	TGFβ	IFNγ+LPS
mRNA	-	+	-	+	++	-
Protein	-	+	+	-	++	-
Secretion	-	+	-	+	++	-
